# Supplementary material for: Predictors and long-term outcomes of heart block after transcatheter device closure of perimembranous ventricular septal defect
Source: Front Cardiovasc Med. 2022 Oct 25;9:1041852. doi: 10.3389/fcvm.2022.1041852 (PMC9640380; doi:10.3389/fcvm.2022.1041852)
Supplement: Supplementary file 1 [file Table_1.XLSX]

## Sheet: 总
住院号	性别	年龄	体重	住院天数	超声基底	超声出口	距瓣距离	膜部瘤	三尖瓣粘连	伞在瘤内	造影基底	造影出口	封堵器直径	封堵器直径/缺损出口	封堵器直径/体重	封堵器类型	手术时长	曝光时间	射线剂量	心电图并发症
6559311	女	2.8	15	10	4.5	2	2	否	否	否	2	2	3	1.5	0.2	ADOII	180	60	217	传导阻滞
1103652	女	9	27	11	4.3	1.5	3.2	否	否	否	1.8	1.8	6	3.33333	0.222222	ADOII	75	16.19	192	传导阻滞
6199514	女	4	20	7	5	2.9	3.4	否	否	否	4.6	2.4	5	2.08333	0.25	ADOII	70	18.23	264	传导阻滞
6162592	男	3	19	8	3.5	2.8	3.5	否	否	否	2.2	2.2	5	2.27273	0.263158	ADOII	90	19.3	171	传导阻滞
6575918	女	2.7	13	9	3.6	3.2	1.3	否	否	否	2.5	2.5	4	1.6	0.307692	ADOII	50	4.37	46	传导阻滞
6243305	女	6	18	8	3	3	4.1	否	否	否	1.8	1.8	6	3.33333	0.333333	ADOII	85	20.35	93	传导阻滞
1005891	男	5.7	19	8	3	3	3	否	否	否	2.6	2.6	4	1.53846	0.210526	ADOII	100	37.4	304	传导阻滞
1026255	男	3.6	20	9	4.3	4.3	3.5	否	否	否	13.9	2.4	6	2.5	0.3	ADOII	100	17.3	313	传导阻滞
6494055	女	6	19	12	5.5	2	2.8	否	否	否	9.5	2	6	3	0.315789	ADOII	55	3	34	传导阻滞
6520545	男	2	12	10	4.6	2	2	否	否	否	4	2	4	2	0.333333	ADOII	60	4.45	4.98	传导阻滞
6284456	男	2	15	9	3.8	3.8	4.3	否	否	否	2.2	2.2	5	2.27273	0.333333	ADOII	60	2.15	47	传导阻滞
6293838	女	5.9	18	9	4.7	2.3	1.6	否	否	否	2	2	4	2	0.222222	ADOII	50	2.44	48	传导阻滞
1046653	男	13.8	50	11	5.3	2.4	3	否	否	否	2.4	2.4	6	2.5	0.12	ADOII	55	8.18	240
6545986	女	8	26	10	4	2.7	2.8	否	否	否	2	2	4	2	0.153846	ADOII	60	2.49	39
1120722	男	7	32	8	3	2	2.7	否	否	否	1.8	1.8	5	2.77778	0.15625	ADOII	55	8.57	179.2
6500070	男	6	29	7	6	2	3	否	否	否	11	2	5	2.5	0.172414	ADOII	50	3	59
886016	女	4.9	22	7	3.4	1.8	6	否	否	否	3.2	1.9	4	2.10526	0.181818	ADOII	80	15	45
6244439	女	4	26	7	3.8	3.8	4.2	否	否	否	1.6	1.6	5	3.125	0.192308	ADOII	75	18.2	197
6566217	男	5	20	9	2	2	0	否	否	否	2	2	4	2	0.2	ADOII	60	12.59	24
6540081	男	2.8	12	9	3	2.5	2.7	否	否	否	2	2	3	1.5	0.25	ADOII	50	2.45	13
6405690	男	3.1	16	8	3.8	2.3	1.8	否	否	否	2	1.7	4	2.35294	0.25	ADOII	60	4.6	47
1151140	女	5	24	8	3.3	3.3	2.9	否	否	否	3.4	3.4	6	1.76471	0.25	ADOII	70	7.06	38
6461611	男	2.6	15.5	10	2.7	2.7	2	否	否	否	2	2	4	2	0.258065	ADOII	40	6	132
6401141	男	5	19	9	3.5	3.5	0	否	否	否	4.6	2.4	5	2.08333	0.263158	ADOII	60	8.48	60
6557481	女	3	15	10	2.5	2.1	3.6	否	否	否	2	2	4	2	0.266667	ADOII	50	9.1	31
1101868	男	3	14	9	3	2.2	2.2	否	否	否	2.1	2.1	4	1.90476	0.285714	ADOII	50	5	26
6312088	女	7	21	7	6.4	3.8	3.2	否	否	否	18	2.5	6	2.4	0.285714	ADOII	110	18.19	109
760220	男	4.6	21	10	3.1	3.1	3	否	否	否	2	2	6	3	0.285714	ADOII	80	13.15	252
6509013	男	5	17	9	5.7	3.5	2	否	否	否	6.4	2	5	2.5	0.294118	ADOII	40	3	39
6361075	男	3	17	6	5.5	3.3	2	否	否	否	2.5	2.5	5	2	0.294118	ADOII	80	12.1	243
6457302	女	5	20	10	6	2.8	2.6	否	否	否	2.2	2.2	6	2.72727	0.3	ADOII	60	2.18	20
6580205	女	2.7	13	9	2.8	2.3	2.7	否	否	否	2	2	4	2	0.307692	ADOII	60	7	29
6525110	男	2.5	13	19	4.6	2	0	否	否	否	4	2	4	2	0.307692	ADOII	60	3.18	31
6396391	女	3.4	13	7	4	4	2.2	否	否	否	1.8	1.8	4	2.22222	0.307692	ADOII	40	9.03	63
6566130	女	5	16	9	4	3	2.1	否	否	否	4	2.5	5	2	0.3125	ADOII	60	3.27	30
1056752	女	3.7	16	12	5	2.7	5.3	否	否	否	2	2	5	2.5	0.3125	ADOII	140	58.5	775
1127081	女	4.6	15	10	4	2	4.5	否	否	否	1.5	1.5	5	3.33333	0.333333	ADOII	50	3	32
6218852	女	3	15	7	4.8	3.6	1.3	否	否	否	2.2	2.2	5	2.27273	0.333333	ADOII	70	6.05	35
1079781	男	3	15	10	4.5	3	2.3	否	否	否	4.5	3	5	1.66667	0.333333	ADOII	110	6.35	61
6488497	女	3	15	12	2.9	1.8	1.9	否	否	否	2	2	5	2.5	0.333333	ADOII	40	7.18	77
1100529	男	2.9	15	7	2.5	2.5	2	否	否	否	1.5	1.5	5	3.33333	0.333333	ADOII	60	6.35	96
1160487	女	3.9	18	12	3.4	3.4	2.3	否	否	否	2	2	6	3	0.333333	ADOII	60	5.05	88
6448307	女	4	17	10	4.7	3.7	2	否	否	否	3	3	6	2	0.352941	ADOII	50	3.06	80.1
892845	女	3.6	17	9	5.1	3	4.2	否	否	否	2.5	2.5	6	2.4	0.352941	ADOII	80	32.2	426.9
6534051	男	2.7	14	9	5.5	2.6	2	否	否	否	6	2	5	2.5	0.357143	ADOII	40	3.51	24
6379587	男	2.8	14	9	3.9	3.9	2.6	否	否	否	2	2	5	2.5	0.357143	ADOII	95	14.23	101
6381516	男	2.9	11	8	3.4	3.4	1.3	否	否	否	3.2	2	4	2	0.363636	ADOII	50	5.26	81.27
1059761	女	6.3	16	6	4.7	2.9	4.8	否	否	否	5	2.5	6	2.4	0.375	ADOII	115	18.15	114
6455188	男	3	13	12	4	2.7	2	否	否	否	2	2	5	2.5	0.384615	ADOII	50	6	78
6475058	女	3	12.5	8	3.5	2	3.7	否	否	否	3	2.2	5	2.27273	0.4	ADOII	50	3.58	37
6244970	男	2.6	15	5	3.5	3.5	5	否	否	否	1.8	1.8	6	3.33333	0.4	ADOII	65	11.5	94
6480606	女	3.6	15	7	3.4	2	2.4	否	否	否	2	2	6	3	0.4	ADOII	60	7.1	107.9
6467851	男	2.9	14.5	7	5	3	5.7	否	否	否	2	2	6	3	0.413793	ADOII	60	7	117
1121386	男	2	12	14	4.7	2.5	3.5	否	否	否	2.5	2.5	5	2	0.416667	ADOII	60	7.05	116
6396347	男	2	11	7	4.3	3.1	1	否	否	否	1.9	1.9	5	2.63158	0.454545	ADOII	50	4.5	31
6409885	女	3	13	9	4.7	4.7	2	否	否	否	2.7	2.7	6	2.22222	0.461538	ADOII	75	8.7	25
1149589	女	3	13	8	3.4	2.7	3.2	否	否	否	2	2	6	3	0.461538	ADOII	60	8.08	52
6466701	女	3	13	11	3.4	2.2	2	否	否	否	2	2	6	3	0.461538	ADOII	70	10.23	139.64
6578082	男	2	10	9	4	3.6	2.5	否	否	否	2.5	2.5	5	2	0.5	ADOII	40	7.3	58
6189576	女	3	18	7	6.2	3	3.7	是	是	否	3	2.5	5	2	0.277778	ADOII	60	6.43	50	传导阻滞
6224859	女	3	12.5	10	3.3	3.3	3	是	是	否	2	1.6	4	2.5	0.32	ADOII	65	6.5	63	传导阻滞
6566636	男	2.8	14	8	6.8	3	2	是	是	否	7	2.4	5	2.08333	0.357143	ADOII	35	4.13	21	传导阻滞
6401179	男	6	24	14	5	2	0	是	否	否	2	2	4	2	0.166667	ADOII	60	9	25	传导阻滞
6499240	男	5	19	10	8.1	2.2	2.8	是	是	否	8	2	4	2	0.210526	ADOII	80	6.15	84	传导阻滞
6393260	男	2.1	14	9	5	2	3.8	是	是	否	1.6	1.6	3	1.875	0.214286	ADOII	60	4.2	36	传导阻滞
6448429	男	5	23	9	5.5	2.8	2.5	是	是	否	9.3	2.3	5	2.17391	0.217391	ADOII	55	2.35	76	传导阻滞
6512331	女	4	15	13	10	2.3	0	是	是	是	10	2	4	2	0.266667	ADOII	40	9.5	100	传导阻滞
1075208	男	5	18	9	6.8	3.5	3.4	是	是	否	1.9	1.9	5	2.63158	0.277778	ADOII	50	3.5	45	传导阻滞
6576829	女	2.4	14.5	6	8.5	2.8	0	是	是	否	6	2.5	5	2	0.344828	ADOII	80	15.2	127	传导阻滞
6253207	女	1.9	11.5	12	4	2	2.5	是	是	否	4	2	4	2	0.347826	ADOII	100	27.1	124	传导阻滞
6576829	女	2.4	14	6	8.5	2.8	0	是	是	否	6	2.5	5	2	0.357143	ADOII	80	15.2	127	传导阻滞
886724	女	3.6	13	9	4.1	2.4	3.2	是	是	否	9.4	3	5	1.66667	0.384615	ADOII	120	31.9	190	传导阻滞
6221804	男	2.9	15.5	7	11	2.2	2.4	是	是	是	10.8	2.3	6	2.6087	0.387097	ADOII	70	21	85	传导阻滞
6515872	女	2	10	10	7	2.4	2	是	是	否	7	2	4	2	0.4	ADOII	70	7.36	105	传导阻滞
6231332	男	2.4	15	8	7.1	2.9	2.5	是	是	否	5.8	2	6	3	0.4	ADOII	75	5.24	124	传导阻滞
6571462	女	3	11	10	6.5	2.9	0	是	是	否	5	2	5	2.5	0.454545	ADOII	50	14.29	122	传导阻滞
1045803	女	4.5	17.5	10	3.9	1.8	3.5	是	否	否	2	1.5	4	2.66667	0.228571	ADOII	70	10.35	109	传导阻滞
6262936	女	2.4	15	8	7.5	2	3.5	是	否	是	9.2	1.8	4	2.22222	0.266667	ADOII	210	73	632	传导阻滞
6573684	女	3.5	16	10	7.8	3.2	4.6	是	是	否	9	3	5	1.66667	0.3125	ADOII	40	12.51	64	传导阻滞
1152663	男	5	25	12	10.6	2.3	3.4	是	是	是	8.78	2.3	5	2.17391	0.2	ADOII	60	7.1	150	传导阻滞
6527276	男	6	16	9	6.5	2.6	2	是	是	否	3.8	2	5	2.5	0.3125	ADOII	45	5.3	72.8	传导阻滞
6567516	男	9	47	8	10.3	1.9	2.5	是	是	是	11	2	5	2.5	0.106383	ADOII	60	14.33	135
1027143	女	10.4	30	10	12.6	1.8	1.6	是	是	是	11.78	1.8	4	2.22222	0.133333	ADOII	60	11.4	200
6290044	女	8	27	8	4	3	2.6	是	否	否	2	2	4	2	0.148148	ADOII	35	3.34	112.38
6578077	男	3.9	23	12	6.1	2.9	1	是	是	否	2	2	4	2	0.173913	ADOII	60	2.48	61
6357211	男	4	26	9	8	2.5	2.5	是	是	否	2	2	5	2.5	0.192308	ADOII	70	7.2	188
6494781	男	7	26	10	14	3.6	1	是	是	是	14	2.5	5	2	0.192308	ADOII	70	12.22	101
6202196	男	10	31	9	6.5	2.6	3.8	是	否	否	8.97	2.8	6	2.14286	0.193548	ADOII	80	9.2	155
1124942	男	4.6	20	11	2.8	2.8	3.9	是	否	否	3.5	2.1	4	1.90476	0.2	ADOII	45	5.45	107
6226042	男	4	22	8	5	3.5	2.5	是	是	否	2.5	2.5	5	2	0.227273	ADOII	60	6.38	64
1091592	男	5	22	12	4	2.4	3.8	是	否	否	2.4	2.4	5	2.08333	0.227273	ADOII	70	15.24	83
1141610	男	4	17	9	5.5	2.6	2.8	是	是	否	5	2.7	4	1.48148	0.235294	ADOII	70	4.14	56
6461587	女	5.7	21	10	6.5	2.2	3.8	是	是	否	7.5	2.2	5	2.27273	0.238095	ADOII	35	7	180
6366515	男	3.5	16.5	9	3.2	2.7	0	是	是	否	10	2	4	2	0.242424	ADOII	80	7.5	58
6522828	男	3	16	10	8.3	2.2	3.5	是	是	否	2	2	4	2	0.25	ADOII	40	3.26	30
6480962	女	4	16	10	8.6	1	2.5	是	是	否	6	2	4	2	0.25	ADOII	70	13	57
6393291	女	5	20	8	6.1	3	3.9	是	是	否	6	2.3	5	2.17391	0.25	ADOII	75	12.48	136
6571434	男	3	19	9	9.7	2.4	3.6	是	是	否	10	2	5	2.5	0.263158	ADOII	40	3.06	106
1117910	男	4	18	10	6.7	3.2	0	是	是	否	2	1.9	5	2.63158	0.277778	ADOII	75	11.09	126
6183331	男	3	14	9	3.5	2	2.5	是	是	否	3	2	4	2	0.285714	ADOII	60	8.12	68
6396145	女	3.2	14	8	6.5	6.5	2	是	是	否	6	1.9	4	2.10526	0.285714	ADOII	70	6.43	90.65
6236886	男	2.6	14	9	5	5	2	是	是	否	4	1.6	4	2.5	0.285714	ADOII	60	9.12	128
1099195	男	5	17	11	4.7	1.5	4	是	是	否	2	1.5	5	3.33333	0.294118	ADOII	90	12.27	92
1046481	男	3.8	13.5	12	10	1.3	2.3	是	是	否	9	1.6	4	2.5	0.296296	ADOII	70	21.38	238
6383305	女	3.9	16.5	8	6.5	2	0	是	否	否	2	1.5	5	3.33333	0.30303	ADOII	60	6.18	76
6289990	男	2.4	13	9	6	2	2	是	否	否	1.5	1.5	4	2.66667	0.307692	ADOII	50	6.21	80
6419612	女	4	19	9	10	3	1.9	是	是	是	10	2.6	6	2.30769	0.315789	ADOII	90	17.3	730
6543737	女	2.2	12	10	4.6	2.4	3.1	是	否	否	2	2	4	2	0.333333	ADOII	60	17.35	112
6302084	女	3	15	7	7.7	3	3.7	是	是	否	5.56	1.9	5	2.63158	0.333333	ADOII	60	7.21	102
1073356	女	5	18	10	4.2	2.5	4.6	是	否	否	3	2.1	6	2.85714	0.333333	ADOII	100	21.02	189
6512660	男	2	15	8	8.8	3	4.6	是	是	是	10.2	3	5	1.66667	0.333333	ADOII	65	9.15	73
6563399	男	2.7	15	10	10.9	1.9	3.5	是	是	是	10	2	5	2.5	0.333333	ADOII	60	11.58	138
6573773	女	3.5	14	10	8	3.7	1.6	是	是	否	9	3	5	1.66667	0.357143	ADOII	30	3.45	17
6481030	女	3	14	11	6.6	3	2.1	是	是	否	5	2	5	2.5	0.357143	ADOII	60	2.53	34
6253270	女	2	14	8	8.2	3.5	0	是	是	否	6.6	2.5	5	2	0.357143	ADOII	60	8.2	62
6563371	男	2.3	14	10	2.9	2	0	是	是	否	3.3	2	5	2.5	0.357143	ADOII	100	18.55	169
6478806	女	4	16	10	6.6	3.5	2.8	是	是	否	7	2.8	6	2.14286	0.375	ADOII	70	12	118
6567262	男	3.8	16	9	7.6	3	2.1	是	是	是	11	2.9	6	2.06897	0.375	ADOII	40	4.48	24
6245761	女	6	16	9	10	10	3	是	是	是	9.6	2.7	6	2.22222	0.375	ADOII	65	17.3	134
6498532	女	3	13	8	5.2	3.1	3.7	是	否	否	3.6	2.5	5	2	0.384615	ADOII	60	3.29	23
6503671	男	3	13	9	9	2.8	3.7	是	是	否	8	2	5	2.5	0.384615	ADOII	45	8.53	33
6531751	男	2.2	13	10	10.2	2	0	是	是	否	7.8	2	5	2.5	0.384615	ADOII	90	24.56	251
6457399	女	3.3	12.5	11	5.8	1.8	2.9	是	是	否	5	2.4	5	2.08333	0.4	ADOII	60	5.48	40
6466003	男	2.7	12.5	10	6.6	2.3	3.1	是	是	否	7	2	5	2.5	0.4	ADOII	60	7.27	63
6458163	女	3.3	12.5	11	8.1	1.7	2.3	是	是	否	7.3	2.1	5	2.38095	0.4	ADOII	50	4.35	76
6361405	女	3	15	5	7.7	3.7	2.6	是	是	否	7	2	6	3	0.4	ADOII	60	2.6	54
6237332	男	2.4	14	8	5.2	4.3	1.8	是	是	否	3.6	2.3	6	2.6087	0.428571	ADOII	70	10.45	101
6578093	女	2.1	11	9	6.2	2.4	2.9	是	是	否	2	2	5	2.5	0.454545	ADOII	70	4.55	42
6535978	女	2.5	11	9	5	2.7	2	是	否	否	5	2.5	5	2	0.454545	ADOII	40	3.12	43
6578265	女	2.8	11	9	7	2.4	3.4	是	是	否	9.6	2	5	2.5	0.454545	ADOII	60	7.8	46
6250534	女	2.2	11	7	6.5	2.8	3.2	是	是	否	3.98	2.8	6	2.14286	0.545455	ADOII	50	16.2	90
779669	女	14	41	7	4.3	4.3	0	否	否	否	6.6	3.5	5	1.42857	0.121951	对称	60	23.1	546	传导阻滞
6162674	女	8	31	8	4	3	2.7	否	否	否	3	3	5	1.66667	0.16129	对称	50	7.4	165	传导阻滞
892847	女	2.6	14	9	3.5	2.3	2.4	否	否	否	2	2	4	2	0.285714	对称	60	21.4	257	传导阻滞
879272	女	4.3	18	7	9.5	4	1	否	否	否	5.03	4	8	2	0.444444	对称	110	12.3	181	传导阻滞
6498480	女	2	15	8	4.2	3.8	1.5	否	否	否	5	3	7	2.33333	0.466667	对称	50	2.38	35	传导阻滞
6163035	女	6	30	10	4	3	2.7	否	否	否	3	3	5	1.66667	0.166667	对称	110	6.03	50	传导阻滞
6435531	男	7	24	9	4.5	2.5	1.9	否	否	否	2	2	5	2.5	0.208333	对称	70	13.4	194	传导阻滞
617291	男	4	21	9	5.1	5.1	7	否	否	否	3.4	3.4	5	1.47059	0.238095	对称	200	74.6	393	传导阻滞
894137	男	2.9	16.5	9	3.7	2.8	3	否	否	否	2.8	2.8	5	1.78571	0.30303	对称	50	11	137	传导阻滞
6489317	女	3	15	9	3.1	2.1	0	否	否	否	3	2	5	2.5	0.333333	对称	60	5.39	10	传导阻滞
1151210	女	3	15	7	4.5	3.3	2	否	否	否	2.6	2.6	6	2.30769	0.4	对称	60	6.52	122	传导阻滞
6489477	女	3	16	8	4.2	3.5	2.4	否	否	否	4.3	2.3	7	3.04348	0.4375	对称	60	8.28	55	传导阻滞
6575963	女	2.4	11	9	3.7	3.1	1.5	否	否	否	10	3	7	2.33333	0.636364	对称	70	8.26	41	传导阻滞
6533751	男	2.8	14.5	10	5.7	3.4	1.8	否	否	否	5.3	3	10	3.33333	0.689655	对称	100	13.58	58	传导阻滞
705297	女	6	15	8	3.3	3.3	4.7	否	否	否	2.7	2.7	4	1.48148	0.266667	对称	70	31.3	72	传导阻滞
6561319	女	2.8	15	10	4.5	3.6	1	否	否	否	5	3.7	7	1.89189	0.466667	对称	70	6.28	46.9	传导阻滞
6525122	男	2	10.5	10	5.7	4	1.8	否	否	否	6.5	4	7	1.75	0.666667	对称	60	5.2	30.3	传导阻滞
6315480	女	3	14	20	6.6	6.6	3.7	否	否	否	6.7	3.5	12	3.42857	0.857143	对称	120	16.3	88	传导阻滞
6419577	女	2	13	15	7	5	1.5	否	否	否	6	2.5	8	3.2	0.615385	对称	60	9	39	传导阻滞
876281	男	6	20	9	12.7	12.7	0	否	否	否	11	5	14	2.8	0.7	对称	135	16.28	294	传导阻滞
808071	男	4.9	16	12	4.2	4.2	0	否	否	否	4.85	2.1	6	2.85714	0.375	对称	70	23.7	123	传导阻滞
6365437	男	5	19	13	4.4	3.8	2.8	否	否	否	6	4	8	2	0.421053	对称	120	12.1	83	传导阻滞
860960	女	5.2	17	7	6.5	3.3	4.3	否	否	否	4.24	3.5	8	2.28571	0.470588	对称	120	21.5	71	传导阻滞
709807	女	4.92	18.5	9	3.7	3.1	4.3	否	否	否	2.3	2.3	4	1.73913	0.216216	对称	70	16.4	119	传导阻滞
1123724	男	2.1	13	8	2.5	2.5	2	否	否	否	3.59	2.5	5	2	0.384615	对称	110	20	163	传导阻滞
680103	女	5.25	23	7	6	4	3.9	否	否	否	3	3	5	1.66667	0.217391	对称	50	12.2	89	传导阻滞
828160	女	2.9	22.5	17	5.5	5.5	3	否	否	否	3.9	3.9	6	1.53846	0.266667	对称	90	36.5	411	传导阻滞
6235554	男	4	20	7	4.5	4.5	1.3	否	否	否	6.7	4.5	8	1.77778	0.4	对称	130	54	235	传导阻滞
678540	女	5	18	10	4	4	3.5	否	否	否	2.6	2.6	5	1.92308	0.277778	对称	150	75	648	传导阻滞
6197180	女	2.9	14	14	3.7	3.7	1.2	否	否	否	6.7	2.4	5	2.08333	0.357143	对称	70	9	38	传导阻滞
6492895	女	2.9	10	21	5.8	5.8	2	否	否	否	4	2.8	5	1.78571	0.5	对称	150	34.39	313.54	传导阻滞
6632350	女	3.1	15	13	4.9	4	2.2	否	否	否	4	3	6	2	0.4	对称	50	6.54	84	传导阻滞
6359416	男	2	10	12	3.4	2.9	1.4	否	否	否	2.5	2.5	5	2	0.5	对称	60	6.6	54	传导阻滞
6087782	男	2.6	15	5	4	3	2.3	否	否	否	6.8	2	4	2	0.266667	对称	50	20.7	73	传导阻滞
841500	男	4.58333	17.5	11	4	2.8	2	否	否	否	9	3.6	6	1.66667	0.342857	对称	50	9.2	64	传导阻滞
664626	男	15	61	9	3.8	2.5	5.4	否	否	否	2.5	2.5	5	2	0.0819672	对称	90	15.7	255
757385	男	18	69	8	5.1	5.1	3.2	否	否	否	3.5	3.5	7	2	0.101449	对称	300	95	401
737343	男	11	48	11	3	3	2	否	否	否	4.56	3.7	5	1.35135	0.104167	对称	60	27.3	732
738971	男	11	37.5	11	3	3	4	否	否	否	2	2	4	2	0.106667	对称	40	10	135
775630	女	15	49	9	3.4	3.4	2.7	否	否	否	9.25	3	6	2	0.122449	对称	90	40.4	307
1004686	男	11.8	38	11	4.8	3.4	3.6	否	否	否	2.5	2.5	5	2	0.131579	对称	60	16.48	422.9
685275	女	11	27.5	9	3	3	2.7	否	否	否	6.76	2	4	2	0.145455	对称	80	32.5	172
6157928	男	6	27	8	3	2.5	2	否	否	否	2	2	4	2	0.148148	对称	90	9	115
656605	男	6	27	8	4.5	4.5	3.7	否	否	否	1.8	1.8	4	2.22222	0.148148	对称	88	36	205
665967	女	8	26	8	4.7	4.7	1.2	否	否	否	2.3	2.3	4	1.73913	0.153846	对称	85	24	158
1005415	男	7.5	39	12	4	2.7	5	否	否	否	2	2	6	3	0.153846	对称	70	17	43
6207617	女	8	32	7	2.8	2.8	2.5	否	否	否	2.8	2.8	5	1.78571	0.15625	对称	80	12.3	281
6163359	男	6	24	9	3.3	2.6	3.5	否	否	否	2	2	4	2	0.166667	对称	55	4.2	60
1003063	男	8.8	30	10	4.8	3	3.8	否	否	否	4.33	2.2	5	2.27273	0.166667	对称	60	9.3	152
700811	女	8	22	10	4	4	2.5	否	否	否	2	2	4	2	0.181818	对称	75	19.6	154
1023347	女	8.33333	26.5	12	3.6	2.8	3	否	否	否	2.4	2.4	5	2.08333	0.188679	对称	50	11.2	58
765243	女	4	20	10	3	3	2.5	否	否	否	2	2	4	2	0.2	对称	120	27.8	61
663115	女	5.75	20	9	3	3	2.6	否	否	否	2.8	2.8	4	1.42857	0.2	对称	85	23	131
1028911	女	5.16667	20	10	3.7	2	1.8	否	否	否	2	2	4	2	0.2	对称	60	18	163
1056294	女	5.66667	20	8	2.9	2.1	2.7	否	否	否	5.38	2	4	2	0.2	对称	70	11.58	190
1120292	女	4	20	11	2.5	2.5	2.4	否	否	否	2	2	4	2	0.2	对称	100	23.4	293
6469536	男	7	25	7	3.4	2.9	2.1	否	否	否	3.4	2	5	2.5	0.2	对称	80	10	66
1064354	女	5.16667	25	11	3.9	2.3	4.5	否	否	否	2.5	2.5	5	2	0.2	对称	50	7.51	126
1022871	女	6.33333	19	9	3.5	2.5	3	否	否	否	2	2	4	2	0.210526	对称	70	16.13	15
895126	女	4.9	19	7	5	2.2	2	否	否	否	2.3	2.2	4	1.81818	0.210526	对称	50	8.48	50
882967	男	6.1	28.5	9	7	3.1	0	否	否	否	3.5	3.5	6	1.71429	0.210526	对称	90	10.48	111
688511	男	17	56	8	3.7	3.7	6	否	否	否	7	7	12	1.71429	0.214286	对称	70	28.1	321
886710	女	5.1	18	16	3.1	2.6	3.1	否	否	否	7.6	2.7	4	1.48148	0.222222	对称	30	6.7	44
1002987	男	6.3	18	10	3	2	2	否	否	否	2.4	2.3	4	1.73913	0.222222	对称	60	11.3	126.75
648938	女	5	27	9	4	4	4	否	否	否	4.6	4.6	6	1.30435	0.222222	对称	105	35.6	316
1001343	女	5.2	22	9	4	4	2.6	否	否	否	2.8	2.8	5	1.78571	0.227273	对称	75	11.23	130
1060263	女	5.08333	17	10	2.6	1.5	4.6	否	否	否	2.4	2.1	4	1.90476	0.235294	对称	50	5.29	46
838127	男	3.3	17	14	2.8	2.8	3.6	否	否	否	2.4	2.4	4	1.66667	0.235294	对称	60	13.7	128
1010659	女	4.7	21	8	1.9	1.9	2	否	否	否	2	1.9	5	2.63158	0.238095	对称	100	15.6	85
866066	女	4.1	16	9	3.8	2.2	2.6	否	否	否	5.64	2	4	2	0.25	对称	50	17.8	118
1066028	女	3.5	16	11	4	3	2	否	否	否	2.5	2.5	4	1.6	0.25	对称	60	9.15	121
1036366	女	3.08333	20	5	3.4	3.4	1.8	否	否	否	2.3	2.3	5	2.17391	0.25	对称	90	20.5	607
1080618	男	4	23	9	4.7	4.7	2.1	否	否	否	4.7	2.3	6	2.6087	0.26087	对称	60	18.7	82
1027164	女	7.16667	23	6	3.6	2.8	2.3	否	否	否	3.1	3.1	6	1.93548	0.26087	对称	40	12.5	93
6196948	女	5.8	19	8	3.8	3.4	1.6	否	否	否	3.3	3.3	5	1.51515	0.263158	对称	50	7.5	26
895476	女	4.3	19	9	3	3	2.2	否	否	否	2.8	2.8	5	1.78571	0.263158	对称	60	15.24	158
897287	男	2.9	19	6	4.1	3.1	2.7	否	否	否	3.6	3.6	5	1.38889	0.263158	对称	65	17.2	327.5
6099710	男	4.8	15	7	4.5	3	2.3	否	否	否	6.02	2.1	4	1.90476	0.266667	对称	50	8.3	40.53
1004440	女	4.4	15	12	2.5	2.5	3	否	否	否	2	2	4	2	0.266667	对称	110	18.7	136
1138405	男	6	22	8	5.3	4.2	2.9	否	否	否	3.2	3.2	6	1.875	0.272727	对称	50	6.18	97
1075209	女	3	18	12	5	3.5	2	否	否	否	3.3	3.3	5	1.51515	0.277778	对称	90	12.18	42
1037050	男	3.58333	18	5	3.8	3.8	2	否	否	否	2.6	2.6	5	1.92308	0.277778	对称	50	9.3	271
658521	男	6	25	10	4.1	2	4.5	否	否	否	5.33	3	7	2.33333	0.28	对称	180	66.8	628
845187	男	4	14	10	3.8	3.8	4.5	否	否	否	5.47	2.2	4	1.81818	0.285714	对称	95	18.13	167
683307	男	7	21	10	3.5	3.5	2	否	否	否	2.1	2.1	6	2.85714	0.285714	对称	90	19.4	90
6249078	男	4	17	6	3	3	1.7	否	否	否	3	3	5	1.66667	0.294118	对称	55	9.39	41
6251731	女	5	17	6	4	3	2.1	否	否	否	3	3	5	1.66667	0.294118	对称	60	9.5	76
6273745	女	3.4	13.5	6	2.9	2.9	2.8	否	否	否	2.7	2.7	4	1.48148	0.296296	对称	80	26.08	124
6295876	男	3.1	16.5	5	4.5	4.5	3.1	否	否	否	3.8	3.8	5	1.31579	0.30303	对称	50	11.6	50
740434	男	3.92	16.5	10	3	3	4.7	否	否	否	3	3	5	1.66667	0.30303	对称	50	17.5	134
6124864	女	3	16.5	7	2.2	2.2	1.6	否	否	否	2.52	2.5	5	2	0.30303	对称	160	70	140
804762	男	3.4	13	8	4.3	3	4	否	否	否	2.5	2.5	4	1.6	0.307692	对称	90	16.3	89
6485379	男	3	16	10	3.7	3	0	否	否	否	10.3	2	5	2.5	0.3125	对称	55	5.48	52
6143557	女	3.9	16	7	4.2	2	0	否	否	否	4.8	2	5	2.5	0.3125	对称	35	10.5	75
1040431	女	4.66667	16	5	3.4	2.1	3.9	否	否	否	4.1	2	5	2.5	0.3125	对称	60	10.3	120
1037041	男	4.5	16	7	3.5	3	3	否	否	否	2.7	2.7	5	1.85185	0.3125	对称	110	24.3	244
630465	男	4	16	9	3	3	6.3	否	否	否	6	2.5	5	2	0.3125	对称	150	60.4	271
1008513	男	5.2	19	9	3	3	3.3	否	否	否	3.4	3	6	2	0.315789	对称	130	17.36	77
1034497	女	3.41667	19	8	7.3	5.1	2.6	否	否	否	2.8	2.8	6	2.14286	0.315789	对称	80	6.88	113
683385	女	5.92	19	9	5.6	5.6	3	否	否	否	3.6	3.6	6	1.66667	0.315789	对称	65	26.4	187
6155683	女	4	15	12	3.8	3.8	3	否	否	否	2.2	2.2	5	2.27273	0.333333	对称	60	7.1	48
6307748	女	2.8	15	7	4.2	3.2	2.5	否	否	否	3	3	5	1.66667	0.333333	对称	60	5.2	56
1063703	女	3.83333	15	10	3.8	2	1.9	否	否	否	2	2	5	2.5	0.333333	对称	75	17.18	165
6071253	女	3	15	5	3.9	3.9	2.2	否	否	否	3.85	3.4	5	1.47059	0.333333	对称	90	43	440
881419	女	5.3	18	8	4	3	2.3	否	否	否	3.2	3.2	6	1.875	0.333333	对称	60	4.3	35
6496897	女	3.3	18	13	6	3.8	2.9	否	否	否	8	3	6	2	0.333333	对称	50	7.51	42
6328313	男	3	18	9	8.5	5.7	0	否	否	否	4.3	4.3	6	1.39535	0.333333	对称	100	13.2	214
1077998	女	3	14.5	10	4.6	3	3.4	否	否	否	3	3	5	1.66667	0.344828	对称	55	6	64
1155106	女	3.5	14.5	9	2.7	2.1	2.3	否	否	否	2.1	2.1	5	2.38095	0.344828	对称	65	13.1	99
827236	男	3.3	14.5	10	5.5	4	3.3	否	否	否	3.3	3.3	5	1.51515	0.344828	对称	50	14.7	99
1043165	女	3.08333	11.5	7	4	2.7	2	否	否	否	2.2	2.2	4	1.81818	0.347826	对称	65	14.4	91
1121186	男	2.9	17	10	4.3	3.7	1.4	否	否	否	3.17	3.2	6	1.875	0.352941	对称	60	14.1	91
850372	女	2.7	14	8	4.7	2.6	2.8	否	否	否	3	3	5	1.66667	0.357143	对称	60	13.4	100
775352	女	4	14	12	4.1	3.2	4.8	否	否	否	3.2	3.2	5	1.5625	0.357143	对称	120	37.9	187
6082389	男	2.8	14	11	4	4	2.2	否	否	否	4.11	3.4	5	1.47059	0.357143	对称	55	13.35	189.56
6113846	男	3	14	5	4.7	4.7	1	否	否	否	3.6	2.7	5	1.85185	0.357143	对称	60	9.5	315
1070605	男	3	21.5	9	4.6	3.8	3	否	否	否	4.5	4.5	8	1.77778	0.372093	对称	95	10.11	124
6522825	男	2.8	16	10	6	4	1.8	否	否	否	5.5	3	6	2	0.375	对称	50	4.34	50
1127979	男	2.5	13	10	5	3.8	2.4	否	否	否	2	2	5	2.5	0.384615	对称	55	8.25	57
6236739	女	3.1	13	7	4.2	4.2	2.3	否	否	否	4	4	5	1.25	0.384615	对称	90	13.52	66
1027978	女	6	20.5	9	4	2.8	2	否	否	否	12	4.8	8	1.66667	0.390244	对称	90	14.3	273
6218403	男	3	15	9	5.5	5.5	2	否	否	否	2.46	2.5	6	2.4	0.4	对称	50	4.4	26
6569357	男	2.9	15	11	4.7	3.7	3	否	否	否	4	3	6	2	0.4	对称	70	10.37	41
6119736	女	3	15	6	3	3	1.6	否	否	否	3.9	2.7	6	2.22222	0.4	对称	90	25.5	128
882907	男	3.3	15	8	4.3	4.3	1.9	否	否	否	5.5	3.1	6	1.93548	0.4	对称	40	8.9	129
661236	女	3	15	9	3.8	3.8	3.2	否	否	否	3.2	3.2	6	1.875	0.4	对称	120	69	388
1146601	女	5	17	12	6	6	2.3	否	否	否	6	4	7	1.75	0.411765	对称	45	10.36	85
6218427	男	2.7	12	5	3.6	3.1	0	否	否	否	3	3	5	1.66667	0.416667	对称	75	10.3	39
6307214	女	2.8	12	9	5	3.6	2.5	否	否	否	3	3	5	1.66667	0.416667	对称	60	10.38	146
1030619	女	5.58333	19	10	6	3.7	2.5	否	否	否	6	3.8	8	2.10526	0.421053	对称	90	15.3	240
884911	男	3	14	9	5.5	2	2.8	否	否	否	3.5	3.5	6	1.71429	0.428571	对称	60	6.1	49
6325254	女	3.6	14	7	5.2	3.3	2	否	否	否	5	3	6	2	0.428571	对称	60	10.1	75
1078729	女	3	16	11	4.5	3.5	1.5	否	否	否	4.16	3.5	7	2	0.4375	对称	130	10.28	116
6407527	男	3.1	22.5	9	7.5	7.5	1	否	否	否	8	8	10	1.25	0.444444	对称	150	18.4	210
6515937	女	2	13	10	4.4	2.9	2.1	否	否	否	4	2	6	3	0.461538	对称	55	3.27	30
6218192	男	3	12.5	10	4.8	4.8	2.2	否	否	否	3.3	3.3	6	1.81818	0.48	对称	50	2.5	15
6487581	男	3.7	14.5	10	5	5	1	否	否	否	4.9	4.9	7	1.42857	0.482759	对称	60	4.13	7
6169940	男	2.7	14.5	8	5.5	4.5	1	否	否	否	5.5	5.5	7	1.27273	0.482759	对称	60	6.6	43
1087074	女	2.9	14.5	10	4.7	4.7	2	否	否	否	4.97	4.7	7	1.48936	0.482759	对称	70	9.07	72
6317892	男	2.6	16.5	7	2.9	2.9	1.3	否	否	否	5	5	8	1.6	0.484848	对称	75	11.51	240
6446164	女	2.1	10	10	5.6	3.3	1	否	否	否	5	2	5	2.5	0.5	对称	60	7.08	22
1005747	女	2.8	12	9	4.1	3	0	否	否	否	7.82	2.4	6	2.5	0.5	对称	95	27.8	166
6353317	女	3	16	9	8.3	6.6	0	否	否	否	8	6.6	8	1.21212	0.5	对称	100	15.4	98
863385	女	3	11.5	9	5.8	4.8	3.2	否	否	否	7.35	3.3	6	1.81818	0.521739	对称	40	11.3	30
6555692	男	3	11.5	10	5	3.7	1.9	否	否	否	5	4	6	1.5	0.521739	对称	50	5.21	44
6472610	女	2.1	13	11	5.1	3.7	1.3	否	否	否	8	3	7	2.33333	0.538462	对称	60	7.1	74
6478852	女	4	14	10	6.7	4.2	2.5	否	否	否	8.8	3.3	8	2.42424	0.571429	对称	90	5.11	97
1056066	男	2.66667	12	17	4.7	3	4.6	否	否	否	7	3.3	7	2.12121	0.583333	对称	60	11.52	70.2
6439000	女	6	17	7	4.9	4.9	2.4	否	否	否	5	4	10	2.5	0.588235	对称	90	17.39	237
1095592	女	2.9	13.5	13	6.2	6.2	3.4	否	否	否	5.7	3.7	8	2.16216	0.592593	对称	70	11.46	71
1084965	男	2	10	12	4.3	4.3	2.5	否	否	否	2.3	2.3	6	2.6087	0.6	对称	50	6.28	43
6405945	女	3.1	16	8	8	8	2	否	否	否	8	8	10	1.25	0.625	对称	80	13.35	168
6454797	女	2.5	9.5	10	5.1	3.5	2.8	否	否	否	3	3	6	2	0.631579	对称	50	6.17	61.95
6494148	女	2.7	11	27	6.4	4.9	1.8	否	否	否	6.9	3	7	2.33333	0.636364	对称	45	7.41	13
6510471	女	2	11	9	4	4	0	否	否	否	6.5	3.2	7	2.1875	0.636364	对称	80	7.55	43
6451223	男	2.5	12.5	8	5	3	0	否	否	否	8.3	3	8	2.66667	0.64	对称	60	5.07	17
6578638	女	3.3	14	7	5.4	4.8	1.9	否	否	否	6.7	6.7	9	1.34328	0.642857	对称	80	13.55	60
6496934	男	2.2	14	13	6.6	3.2	1	否	否	否	7.2	3.5	9	2.57143	0.642857	对称	110	21.44	209
6278654	女	3	12	7	7.5	5	2	否	否	否	7	5	8	1.6	0.666667	对称	50	2.26	45.74
6246657	男	2.5	12	6	9	6	2.7	否	否	否	6.4	6.4	8	1.25	0.666667	对称	80	10.5	132
6448493	男	2.3	9.8	9	7.3	4.1	2.2	否	否	否	7	4	7	1.75	0.714286	对称	140	45.2	189
6315842	男	2.2	12.5	7	7	5	1.8	否	否	否	7	7	9	1.28571	0.72	对称	60	4.4	35
6350720	男	3	12.5	9	7	7	1.9	否	否	否	7	7	9	1.28571	0.72	对称	65	4.5	51
6273910	女	2.9	13	8	8	8	2	否	否	否	7	7	10	1.42857	0.769231	对称	70	7.35	65
1094698	女	2.8	10	10	8	5	2.8	否	否	否	3.5	3.5	8	2.28571	0.8	对称	60	11.4	37
6401155	女	2.7	11	9	6	6	1.9	否	否	否	8	4.3	9	2.09302	0.818182	对称	70	5	25
6452048	女	2	11	8	7	5.7	1	否	否	否	8	5.7	9	1.57895	0.818182	对称	50	9.46	29
6497140	女	2.8	12	10	10	5.5	1.5	否	否	否	10	6	10	1.66667	0.833333	对称	50	2.59	27
6466005	女	2.8	10.5	10	9.3	7	1	否	否	否	8.2	8.2	12	1.46341	1.14286	对称	80	13.43	127
1117748	女	14	52	8	5.5	3.7	4	否	否	否	5.02	3.5	5	1.42857	0.0961538	对称	45	9.37	203
6301761	女	9	44	8	6.5	3.5	2	否	否	否	3	3	5	1.66667	0.113636	对称	60	6.25	253
6457574	男	6	26	9	4.8	3.7	1	否	否	否	5	3	5	1.66667	0.192308	对称	50	3.32	77
6494665	男	9	52	9	9.1	5.2	3.5	否	否	否	11	3	10	3.33333	0.192308	对称	75	12.5	619
6293949	男	7	20	5	2.4	2.4	0	否	否	否	2.2	2.2	4	1.81818	0.2	对称	60	12.7	81
6543727	女	6	25	12	3.2	2.7	2.7	否	否	否	3.5	2.7	6	2.22222	0.24	对称	60	6.22	105
6295490	男	4	19.8	10	4.5	4.5	1.7	否	否	否	4	4	5	1.25	0.252525	对称	60	7.17	115
6388491	女	6	19	8	4	4	1.6	否	否	否	3	3	5	1.66667	0.263158	对称	60	5.16	31
6261147	男	2.9	15	8	3.4	3	0	否	否	否	2	2	4	2	0.266667	对称	60	12.2	62
879552	女	3.08333	13	12	5	3.8	4	否	否	否	5.5	2.5	4	1.6	0.307692	对称	70	7.49	57
6525212	男	3	25	16	6.2	4.7	3.7	否	否	否	7	5	8	1.6	0.32	对称	70	9.26	211
6375897	男	3.9	15	9	3.9	3.6	1.7	否	否	否	5	3	5	1.66667	0.333333	对称	75	13	85
6421720	男	2.2	13	10	6	3.7	2	否	否	否	5	3.5	5	1.42857	0.384615	对称	70	14.27	62
6478773	女	3	15	10	4.8	4.8	5	否	否	否	5	3	6	2	0.4	对称	55	5.03	91
6266366	女	3.8	17.5	9	6	6	3	否	否	否	4	4	7	1.75	0.4	对称	80	7.3	74
6531538	女	4.9	19	10	5.8	3.7	2.2	否	否	否	6	4	8	2	0.421053	对称	60	6.45	30.7
6516202	男	2	14	9	4.5	3.9	0	否	否	否	4	2	6	3	0.428571	对称	60	5.59	33
6320369	男	2.8	13	8	5	3.4	2.6	否	否	否	4	4	6	1.5	0.461538	对称	60	4.35	26
6463769	男	3.2	15	10	5.6	3.8	1.7	否	否	否	7	3.5	7	2	0.466667	对称	60	3.4	66
6298744	男	2	12	16	4.5	4.5	1.9	否	否	否	4.5	4.5	6	1.33333	0.5	对称	50	4.41	39
6461360	男	2	12	12	5	3.8	5.5	否	否	否	5	3.5	6	1.71429	0.5	对称	70	9.47	79.88
6462074	女	3	12	9	7	5.5	2.7	否	否	否	8	3	6	2	0.5	对称	50	8.5	91
6452712	男	3	15	10	8.3	4.1	0	否	否	否	8	4	8	2	0.533333	对称	60	4.43	76
6463778	女	2	13	9	7.8	4.6	3	否	否	否	7	4.5	7	1.55556	0.538462	对称	50	3.36	41
6462721	女	2	13	9	7.5	7.5	2	否	否	否	7	3.5	7	2	0.538462	对称	70	3.4	45.5
6559331	女	2.2	13	10	6	4.2	2.7	否	否	否	6.5	4	7	1.75	0.538462	对称	80	13.19	64
6385829	女	1.833	11	7	4	4	2.5	否	否	否	9	4	6	1.5	0.545455	对称	50	4.17	31
6472308	女	2.4	10.5	10	5	4.1	1.2	否	否	否	4.8	4	6	1.5	0.571429	对称	50	3.56	39
6269384	女	3.2	14	8	7.6	7.6	1	否	否	否	7.5	7.5	8	1.06667	0.571429	对称	40	5.55	53
6295002	男	2	10	8	3.7	3.7	6	否	否	否	3.5	3.5	6	1.71429	0.6	对称	60	3.48	30
6467629	男	2.5	18	11	7	5.7	2.4	否	否	否	11.4	5	12	2.4	0.666667	对称	70	5.44	16.65
6389296	女	2	10	9	5	5	1.3	否	否	否	5	5	7	1.4	0.7	对称	60	11	37
6522819	男	2.9	14	10	11	4.3	0	否	否	否	9	5	10	2	0.714286	对称	70	5.08	38
6513325	女	2	11	13	5.7	5.7	3.3	否	否	否	6	4.5	8	1.77778	0.727273	对称	60	3.14	30
6473129	男	2.6	10.5	7	7.2	6.1	2.8	否	否	否	8	4	8	2	0.761905	对称	80	13.47	102
6454220	男	2.4	10	8	6	4.8	0	否	否	否	7	4	8	2	0.8	对称	70	6.39	9
6580263	男	2.5	14	9	6	4.6	2	否	否	否	10.7	5.4	12	2.22222	0.857143	对称	150	16.03	141
6411813	女	2.7	11	7	9	9	1	否	否	否	6.5	6.5	10	1.53846	0.909091	对称	100	16.25	51
6366438	男	2.2	13	9	8.1	7.1	2.4	否	否	否	10.2	6.4	12	1.875	0.923077	对称	60	6.2	37
6322106	男	1.7	10	14	5.8	5.8	0	否	否	否	6	6	10	1.66667	1	对称	165	39	105.8
6382704	女	1.92	9.5	8	10.4	3.8	2	否	否	否	10	10	12	1.2	1.26316	对称	120	22.13	131
1032448	男	3	16.5	7	4	4	4.5	否	否	否	4	2.8	6	2.14286	0.363636	对称	120	33	415
1012159	男	3.1	16	11	5.1	4	6	否	否	否	4.55	3	6	2	0.375	对称	60	11.42	88
6518303	男	2.5	16	10	6.3	4.5	2.2	否	否	否	5	3	8	2.66667	0.5	对称	50	7.42	77
6449959	女	3.8	18.5	12	9.6	6.5	4.6	否	否	否	6	6	10	1.66667	0.540541	对称	75	4	49
879078	女	2.9	14.5	10	8	8	5	否	否	否	8	8	14	1.75	0.965517	对称	160	22	108
6315522	男	3.9	18	5	6.8	4	1.2	是	是	否	4.6	2.3	4	1.73913	0.222222	对称	90	31	186	传导阻滞
689722	女	3.42	14.5	12	7	5.3	4.3	是	是	否	5.7	5	8	1.6	0.551724	对称	60	15.3	62	传导阻滞
6226489	女	5	20	10	7.9	2.5	2.8	是	是	否	5	2	5	2.5	0.25	对称	70	12.3	53	传导阻滞
6387318	女	2.1	12	8	7.5	3.7	2.3	是	是	否	7.5	3.5	7	2	0.583333	对称	70	8.37	59	传导阻滞
659223	女	3.83	17	11	8.4	2	2	是	是	否	2	2	4	2	0.235294	对称	210	72	403	传导阻滞
6321092	男	3	15	5	7	3	3	是	是	是	7.1	2.5	4	1.6	0.266667	对称	50	15.9	10.3	传导阻滞
785678	男	4.2	18	10	11.9	2	5.3	是	是	否	7.3	2.9	5	1.72414	0.277778	对称	110	14.8	50	传导阻滞
899887	男	6	20	9	12.7	4.8	3.7	是	是	否	11	4.4	8	1.81818	0.4	对称	60	10.6	40	传导阻滞
6531728	男	2.9	17	10	9.2	3	2	是	否	否	10	2.5	7	2.8	0.411765	对称	60	5.41	93.59	传导阻滞
6307266	男	2.8	13	9	5.4	4	1.8	是	否	否	7	2.5	7	2.8	0.538462	对称	60	3.13	23	传导阻滞
6280901	女	2.5	13	9	6.3	2.3	2.5	是	是	否	7.5	2.4	7	2.91667	0.538462	对称	70	17.4	162	传导阻滞
6496887	女	2.8	11	10	7	4	2.4	是	是	否	7	3.5	7	2	0.636364	对称	70	6.43	32	传导阻滞
6527283	男	2	13	10	10.7	3.5	4.6	是	是	否	8.3	3	9	3	0.692308	对称	130	18.08	98	传导阻滞
6239026	女	3	14	9	9.9	3.5	3	是	否	否	8.7	3.5	10	2.85714	0.714286	对称	80	10	58	传导阻滞
6271822	男	11	11	9	9.7	3.8	4	是	是	否	10.44	8.5	10	1.17647	0.909091	对称	70	9.1	22	传导阻滞
1021959	男	5.33333	20	7	7.7	2.4	4.1	是	否	否	8.48	2.4	6	2.5	0.3	对称	100	27.55	205	传导阻滞
6381415	男	4.6	16	10	7.5	3	0	是	是	否	8	3	6	2	0.375	对称	165	39.04	323	传导阻滞
6417685	女	3.11	20	9	5.6	4.5	3.2	是	否	否	9.8	4	8	2	0.4	对称	120	16.32	171.3	传导阻滞
771627	女	5.3	19	9	6	2.6	1.5	是	是	否	6.47	2.8	8	2.85714	0.421053	对称	240	73.4	398	传导阻滞
6370928	女	3	13	8	4.1	2	0	是	是	否	5	2	6	3	0.461538	对称	50	8	36	传导阻滞
1144466	女	2.9	14	6	8.3	4.1	3.9	是	是	否	8	2.5	7	2.8	0.5	对称	40	8.4	48	传导阻滞
6257074	女	6	20	8	10	4.8	2	是	是	否	9.8	4.8	10	2.08333	0.5	对称	80	12	199	传导阻滞
6407598	男	3.11	17	9	10.8	2.6	2.2	是	是	否	10	3	10	3.33333	0.588235	对称	120	26.5	118	传导阻滞
712879	男	5	21	9	10	2.8	2.1	是	是	是	9.66	2.8	5	1.78571	0.238095	对称	110	39.2	184	传导阻滞
6098973	女	3.4	23	7	5.3	3	2.2	是	否	否	6.7	2.8	4	1.42857	0.173913	对称	65	13.28	230	传导阻滞
1067572	女	8	29	11	6.4	2.5	2	是	是	否	5.89	2.5	6	2.4	0.206897	对称	80	10.23	144	传导阻滞
6130765	女	10	22	14	4.6	2.6	4.3	是	否	否	4	2.3	5	2.17391	0.227273	对称	55	13.8	84	传导阻滞
1089826	男	12	52	8	10	2.5	0	是	是	否	10	3.1	12	3.87097	0.230769	对称	75	4.28	167	传导阻滞
6255216	女	2.9	13.5	5	4.2	3.1	2.2	是	否	否	5.4	2.8	4	1.42857	0.296296	对称	35	9	38	传导阻滞
6175841	男	4.5	20	9	9	4.3	2.2	是	是	否	6	3	6	2	0.3	对称	60	13.2	69	传导阻滞
1045790	男	3.75	16	10	7.2	1.9	1.8	是	是	否	8	2.1	5	2.38095	0.3125	对称	65	20.45	218	传导阻滞
6190241	女	3.8	12.5	9	8.6	2	4.1	是	是	是	4.5	2	4	2	0.32	对称	40	7.2	29	传导阻滞
1070314	男	4	21	12	9	4.5	0	是	是	否	3.45	3.4	7	2.05882	0.333333	对称	65	10.02	117	传导阻滞
1119898	女	3.7	17	6	6.4	3.5	0	是	是	否	6	2	6	3	0.352941	对称	60	14.14	133	传导阻滞
6317363	女	3.2	14	6	6.8	4	2.9	是	否	否	6.1	3.5	5	1.42857	0.357143	对称	55	11.3	60	传导阻滞
6266376	女	3	13	9	5	2.8	1.4	是	否	否	5	2.5	5	2	0.384615	对称	50	5.44	54	传导阻滞
6309093	女	2	15	7	7	2.5	1	是	是	否	3	3	6	2	0.4	对称	50	2.42	25	传导阻滞
898981	女	6.3	20	10	10.9	4.5	0.5	是	是	否	6.4	3.5	8	2.28571	0.4	对称	60	8.5	302	传导阻滞
6177272	女	2	11	8	4.2	2.8	2.8	是	是	否	4	2	5	2.5	0.454545	对称	90	12.3	45	传导阻滞
6353744	女	3	15	7	8	3.5	0	是	是	否	8	3	7	2.33333	0.466667	对称	100	15.3	296	传导阻滞
6308979	男	2	12.5	9	11.6	2.5	3.3	是	是	是	11	3	6	2	0.48	对称	55	9.45	32	传导阻滞
1075376	女	3	14	10	6.4	4	3.6	是	否	否	4	4	7	1.75	0.5	对称	67	12	31	传导阻滞
6368453	女	4	16	9	10	3	1.9	是	是	否	7.4	2.5	8	3.2	0.5	对称	60	14.3	43	传导阻滞
1144407	男	3	13.5	9	8	5.5	2.1	是	是	是	14	3.6	8	2.22222	0.592593	对称	110	13.5	107	传导阻滞
6235665	女	2.4	12.5	8	9	9	1.7	是	否	否	10	9	14	1.55556	1.12	对称	125	15.6	135	传导阻滞
1003080	男	5.7	38	9	8.1	2	1	是	是	否	5.17	2	4	2	0.105263	对称	50	11.16	323.5	传导阻滞
761397	女	3.5	15	10	5.5	2.5	2.5	是	是	否	2.7	2	4	2	0.266667	对称	90	20.6	80	传导阻滞
6304547	男	3	13	7	4.8	3	2.6	是	是	否	5.7	2.5	4	1.6	0.307692	对称	60	4	20	传导阻滞
6511790	女	2.2	9	12	8.8	3.3	2.3	是	是	否	9	3.5	8	2.28571	0.888889	对称	110	4.58	29.5	传导阻滞
6294342	男	1.8	13	7	4.4	3.4	2.6	是	是	否	3	2	6	3	0.461538	对称	60	6.26	97	传导阻滞
6275506	男	2.6	12.5	9	6	4.5	1.5	是	是	否	3.5	3.5	6	1.71429	0.48	对称	50	4.41	63	传导阻滞
6407695	男	2.5	13.5	10	7.8	5.3	1.8	是	否	否	8	4	7	1.75	0.518519	对称	60	5.33	48	传导阻滞
6208755	女	9	38	7	7	3.1	4.1	是	否	是	9.6	3	6	2	0.157895	对称	60	6.41	213	传导阻滞
6396634	男	8	27	8	7.5	3	2.4	是	是	是	9	2.6	5	1.92308	0.185185	对称	95	20.38	189	传导阻滞
6389324	女	5.9	19.3	9	5.1	2.2	3.8	是	是	否	4	2.2	6	2.72727	0.310881	对称	70	19.6	116	传导阻滞
6357202	男	5	21.5	9	8	5.8	2.7	是	是	是	12	4	8	2	0.372093	对称	70	6.3	85	传导阻滞
6360835	男	2	12	8	8	4.8	1.9	是	否	否	5	2	6	3	0.5	对称	75	10.2	40	传导阻滞
6259060	男	2.5	15	12	8.6	4.8	1.7	是	是	否	9.6	4	8	2	0.533333	对称	130	14.4	303	传导阻滞
6393774	女	3.3	15	8	11.4	6.6	2.2	是	否	否	10	7.2	12	1.66667	0.8	对称	100	13	183	传导阻滞
1101867	男	3	17	14	10	6.7	2	是	是	是	12.37	5.3	12	2.26415	0.705882	对称	95	11.08	61	传导阻滞
614937	女	16	57	7	9.4	5	0	是	否	否	9	5	9	1.8	0.157895	对称	110	39.5	498	传导阻滞
6163091	女	10	28	8	9.5	4.2	3.6	是	是	是	9.43	2.7	5	1.85185	0.178571	对称	85	20	103	传导阻滞
6308749	男	3	14.5	6	9.8	3	1.4	是	是	是	9.8	2.5	4	1.6	0.275862	对称	100	46.1	256	传导阻滞
730646	女	6	16	12	6.5	2.6	3.5	是	否	否	3.6	2.6	5	1.92308	0.3125	对称	75	22.9	245	传导阻滞
703031	女	10	21	25	7	2.8	0	是	否	否	4.2	4.2	8	1.90476	0.380952	对称	70	15.5	126	传导阻滞
6186895	男	2	13	10	8.7	2.5	3.7	是	是	是	6.1	2	5	2.5	0.384615	对称	75	13.35	95	传导阻滞
6169743	男	5	16	9	12.5	7	2	是	是	否	12	5.1	12	2.35294	0.75	对称	130	32.5	225	传导阻滞
1043910	女	3.83333	17	10	10.2	3.4	1.7	是	是	否	7.7	2.4	6	2.5	0.352941	对称	55	15	139	传导阻滞
6408022	男	2.1	13	7	5	4.3	0	是	否	否	4	3	6	2	0.461538	对称	60	7	36	传导阻滞
6247305	女	2.1	11.5	13	9.2	3.1	3.5	是	是	否	8.8	3.8	8	2.10526	0.695652	对称	150	42.3	211	传导阻滞
1090534	男	14.5	14.5	12	9.1	4.5	0	是	是	是	9.2	3	10	3.33333	0.689655	对称	60	8.48	117	传导阻滞
6357158	男	1.9	10	9	7	3.6	3.5	是	是	否	6.8	3	6	2	0.6	对称	60	6.4	49	传导阻滞
873253	男	6.4	22	10	6.7	2	2	是	是	否	6.98	2	4	2	0.181818	对称	85	18.4	147	传导阻滞
1150622	男	3.9	17	10	5	2.8	1	是	是	否	2.5	2.5	6	2.4	0.352941	对称	50	9.36	79	传导阻滞
1125992	男	4.3	16.5	10	10	3	1.9	是	是	是	7	3	6	2	0.363636	对称	60	5.1	65	传导阻滞
1038474	男	2.91667	14	12	9.8	3.3	0	是	是	否	8	3.6	5	1.38889	0.357143	对称	120	15.18	290	传导阻滞
6443976	男	2.1	10.5	9	7.5	2.8	3.8	是	是	否	8	2	6	3	0.571429	对称	60	8.3	65	传导阻滞
6428288	女	1.8	12	10	8.6	4.5	0	是	是	否	9.8	3.6	10	2.77778	0.833333	对称	90	17.53	75	传导阻滞
1022822	女	2.91667	13	9	7.5	3.5	5	是	否	否	11.47	2.7	8	2.96296	0.615385	对称	180	44	345	传导阻滞
6372429	女	4	17.5	8	8.5	4.3	1.6	是	是	否	11	6	12	2	0.685714	对称	125	11.3	101	传导阻滞
6109497	男	11	34	10	7.3	3.1	2.1	是	否	否	7.1	2.2	6	2.72727	0.176471	对称	150	38.8	328	传导阻滞
6362956	男	3	18	11	8.4	3.6	2.5	是	是	否	9	3.6	12	3.33333	0.666667	对称	120	12.1	105	传导阻滞
1146699	女	5	18	15	6	2.8	2	是	否	否	2.2	2.2	5	2.27273	0.277778	对称	70	7.41	52	传导阻滞
879076	男	6.8	17	9	7	2.3	2.6	是	是	否	7	2.3	6	2.6087	0.352941	对称	120	33	114	传导阻滞
891377	女	4	12.5	12	8	4.5	3.5	是	是	否	10.8	3.5	8	2.28571	0.64	对称	110	30.22	117	传导阻滞
6370864	男	4	14	14	4.2	3.4	2.8	是	是	否	5	3.5	7	2	0.5	对称	70	7.4	101.3	传导阻滞
6270099	女	2.2	11	9	8	6	3	是	否	否	9	5.7	10	1.75439	0.909091	对称	65	16.1	59	传导阻滞
6397267	男	5.11	22.5	20	9.5	3	2	是	是	否	10.5	3.5	12	3.42857	0.533333	对称	140	19.23	220	传导阻滞
1000349	女	5.8	13	10	8.7	3.1	0	是	是	是	11	3.1	6	1.93548	0.461538	对称	70	11.6	87	传导阻滞
769272	男	5	20.5	10	5.6	3	3	是	否	否	4.39	2.1	5	2.38095	0.243902	对称	55	8	51	传导阻滞
6230723	女	5	24	7	9.6	4.2	1.4	是	否	否	11	4.4	12	2.72727	0.5	对称	210	37.3	378	传导阻滞
864268	男	2.83333	15	7	6.1	3	2.6	是	是	否	10.2	3	8	2.66667	0.533333	对称	100	25.4	266	传导阻滞
1104474	女	2	13	8	5	5	2.5	是	否	否	8	4	8	2	0.615385	对称	90	10.21	64	传导阻滞
6067121	男	2.9	14	13	10	3.3	1.8	是	是	否	8.6	5	10	2	0.714286	对称	60	17	206	传导阻滞
1090054	女	16	47	8	10.6	2.7	0	是	是	是	9	3	10	3.33333	0.212766	对称	50	9.22	184
6094299	男	13	61	5	4.3	2.7	4.1	是	否	否	3.5	2	4	2	0.0655738	对称	70	26	475
777201	男	10	39	10	10	2.5	4.3	是	否	是	9	3	4	1.33333	0.102564	对称	55	15	272
870488	男	12.2	55.5	10	15.4	3.5	0	是	是	是	12.3	3.1	6	1.93548	0.108108	对称	90	15.1	697
864333	女	11.8	46	9	5.9	1.8	4.4	是	是	否	4.1	2	5	2.5	0.108696	对称	60	13.2	440
818189	男	12	55	10	10	3.5	4	是	是	是	10.76	3.5	6	1.71429	0.109091	对称	120	23.8	127
702993	男	12	45	7	5	3	3.7	是	否	否	2.2	2.2	5	2.27273	0.111111	对称	90	38.45	396
6292077	女	11	44	5	4.1	2	2.5	是	否	否	3.8	3.8	5	1.31579	0.113636	对称	85	16.01	210
6342940	男	9	44	8	12	3	1.2	是	是	是	15	3	5	1.66667	0.113636	对称	70	14.3	126
758841	男	10	33	10	7	2.2	4.5	是	否	否	2	2	4	2	0.121212	对称	30	11.8	146
733501	男	8	40	12	8.1	3	0	是	是	否	6	3	5	1.66667	0.125	对称	140	58.2	742
6208542	男	8	48	7	12.7	3.2	3.8	是	是	是	12.15	3.7	6	1.62162	0.125	对称	80	18.5	108
664564	男	7	38.5	10	11.7	3.5	4.3	是	是	是	11.7	3	5	1.66667	0.12987	对称	95	30.9	1596
6385042	女	12	60	7	12.5	4.6	2.5	是	是	是	12	5	8	1.6	0.133333	对称	90	8.57	361
6096801	男	7	29.5	6	3	3	2.9	是	是	否	3	2.5	4	1.6	0.135593	对称	145	57	828
726441	男	11	29	10	6	2.4	3.5	是	是	否	2.7	2.7	4	1.48148	0.137931	对称	65	22.1	180
863408	男	8.6	28	9	4	2.7	3	是	否	否	2.6	2.6	4	1.53846	0.142857	对称	60	8.9	55
1089823	男	9	55	8	12	3.8	4.1	是	是	是	10.2	3.8	8	2.10526	0.145455	对称	70	6.14	195
679188	女	8	27	10	5.3	3.2	5.3	是	是	否	9	2	4	2	0.148148	对称	85	25.4	193
664628	男	9	26	9	5.7	3.7	3.5	是	是	否	6	2	4	2	0.153846	对称	85	22.8	87
6201434	女	9	26	7	13	3	3.9	是	是	是	7	2	4	2	0.153846	对称	50	4.6	54
1117849	女	6	24	7	7	7	0	是	否	是	8	2.3	4	1.73913	0.166667	对称	60	10.26	78
739022	男	7	24	9	8	2.8	0	是	否	是	10	2.5	4	1.6	0.166667	对称	50	12.7	113
6245722	男	9.1	41	5	13.9	6.6	4.2	是	是	是	12.9	4.7	7	1.48936	0.170732	对称	60	14	185
6498693	男	11	34	8	6.5	3.2	4.3	是	是	否	7	2.5	6	2.4	0.176471	对称	70	15.33	140
6132913	女	8	22.5	7	7	2.1	4.4	是	否	是	7.6	2.6	4	1.53846	0.177778	对称	60	15	72
873298	女	6.1	22	9	4	2	2.5	是	否	否	2.6	2.6	4	1.53846	0.181818	对称	60	16.4	114
6379633	女	2.8	21	5	3.2	3.2	1.2	是	否	否	2.7	2.5	4	1.6	0.190476	对称	80	27.3	97
790454	男	5	21	10	6.5	2.6	3.8	是	是	否	2.2	2.2	4	1.81818	0.190476	对称	60	19.6	122
818795	男	7	21	12	12.3	2.2	4.1	是	是	是	10	3	4	1.33333	0.190476	对称	80	18.6	128
1037960	男	6.33333	21	7	5.9	3.2	3.4	是	是	是	10	2.1	4	1.90476	0.190476	对称	60	12.2	143
830612	女	6	21	10	14.2	1.4	2	是	是	是	2.5	2	4	2	0.190476	对称	60	20.27	295.65
1067909	女	4.9	26	10	3.4	2.5	0	是	否	否	2.5	2.5	5	2	0.192308	对称	110	13.42	195
736402	男	9	26	9	8.4	2.5	6	是	是	是	10.27	2.9	5	1.72414	0.192308	对称	60	23	269
858883	男	9.8	25.5	9	3.4	2.5	3.1	是	是	否	2.2	2.2	5	2.27273	0.196078	对称	100	18	85
666555	男	5.91	20	10	4	3	3.4	是	否	否	2.7	2.7	4	1.48148	0.2	对称	70	11.7	72
739441	女	6	20	12	9.1	2.8	0	是	否	是	2.8	2.8	4	1.42857	0.2	对称	45	12.4	80
801402	女	5	20	10	8.2	1.3	2.3	是	是	是	8.24	1.8	4	2.22222	0.2	对称	90	22.9	87
1007521	男	3.2	20	10	8.5	1.7	0	是	是	是	12	2.3	4	1.73913	0.2	对称	120	38.24	322
853930	女	9.5	25	10	13.1	1.9	1.3	是	是	是	13.1	2	5	2.5	0.2	对称	60	11	56
710295	男	9	24.5	8	8.3	2.1	2	是	否	否	6	2	5	2.5	0.204082	对称	120	23.5	209
6266400	女	9	34	9	8	6	2.3	是	否	否	7	5	7	1.4	0.205882	对称	45	3.2	83
758158	男	5	24	13	5.5	2.5	3.8	是	是	否	7.9	3.4	5	1.47059	0.208333	对称	30	19.2	133
875074	男	5.3	19	8	5.8	2.5	1	是	是	否	6.28	3.2	4	1.25	0.210526	对称	45	8.7	83
6254484	女	5.5	23.5	8	4	4	2.7	是	否	否	4	3.5	5	1.42857	0.212766	对称	50	8.1	49
6213392	男	6	28	9	9	3.8	3.6	是	是	否	4	4	6	1.5	0.214286	对称	60	5.3	90
808076	男	6	28	10	6	2.7	3	是	否	否	6.28	2.7	6	2.22222	0.214286	对称	140	40.1	298
797323	女	5	18.5	10	4.7	2	3.8	是	是	否	2	2	4	2	0.216216	对称	90	33	245
1016494	女	6.7	23	9	11.8	3.3	0	是	否	是	12.4	2.3	5	2.17391	0.217391	对称	80	25	461
835531	男	3.9	18	19	6.4	1.9	3.6	是	否	否	6.4	2.7	4	1.48148	0.222222	对称	40	7.3	65
843470	男	6.1	18	9	8	2.7	4.3	是	否	是	8.95	2	4	2	0.222222	对称	60	12	116
6383327	女	10.5	31	8	5.5	5.1	0	是	否	否	5	5	7	1.4	0.225806	对称	50	9.07	170
6437936	男	6	22	7	7.8	1.7	2.3	是	否	否	8	2	5	2.5	0.227273	对称	70	9.3	136
837934	男	2.8	22	12	5	2	2.8	是	否	否	3.1	3.1	5	1.6129	0.227273	对称	80	20.3	202
616035	男	7	22	10	10.8	4.8	1	是	是	是	2	2	5	2.5	0.227273	对称	150	41	303
6067149	女	5	17.5	8	4.9	2.2	4.9	是	是	否	6.9	2.2	4	1.81818	0.228571	对称	40	7	40
852311	女	4	17	10	4.9	2	2	是	否	否	5	2.3	4	1.73913	0.235294	对称	50	13.4	96
679893	女	6	21	11	4.3	2.6	2.6	是	否	否	4.3	2.6	5	1.92308	0.238095	对称	65	12.8	41
739679	男	7	21	10	12.4	2.6	0	是	是	否	7	3	5	1.66667	0.238095	对称	65	28	106
6124865	男	4.8	21	7	6.6	2.6	3.4	是	否	否	5.6	2.6	5	1.92308	0.238095	对称	60	16	312
6246048	女	9	25	7	4.8	3.3	3.7	是	否	否	3.3	3.3	6	1.81818	0.24	对称	60	7.23	61
856356	女	3.42	16.5	9	5.5	2.7	3.4	是	否	否	5.5	3.4	4	1.17647	0.242424	对称	35	11	93
862562	男	4.5	16.5	9	8.5	2.3	0	是	是	是	8.5	2	4	2	0.242424	对称	120	32	204
6080380	男	3.8	16	6	5.9	2	3.2	是	否	否	3.9	1.9	4	2.10526	0.25	对称	60	18.3	185.3
1032500	男	5.41667	16	8	9	2.5	4.5	是	是	否	7	2	4	2	0.25	对称	120	61.3	389
1028016	男	4.33333	20	9	6.2	2	2.7	是	是	否	8.08	2.4	5	2.08333	0.25	对称	55	7.3	55
6290051	男	4	20	9	4.8	4.8	1	是	是	否	4	4	5	1.25	0.25	对称	50	6.2	97
843441	男	5.3	20	10	8	3	3.9	是	否	否	4.55	3	5	1.66667	0.25	对称	110	24.6	220
788179	女	4.3	24	20	8	2.5	3.7	是	否	否	3.75	3.4	6	1.76471	0.25	对称	110	38.1	372
830618	女	9	24	9	9.5	3.6	0	是	是	否	4.36	3	6	2	0.25	对称	100	36.12	513
724234	女	10.8333	28	10	9.7	3.3	6.5	是	是	否	6.4	3.6	7	1.94444	0.25	对称	70	17	244
6079497	男	3	16	7	10.3	2.5	0	是	是	是	5.5	2.1	4	1.90476	0.25	对称	40	12	93
6253343	男	3	16	9	9	3.5	0	是	否	是	9	2.5	4	1.6	0.25	对称	130	26.4	328
758156	男	4.4	20	10	11.9	2.6	4.6	是	是	是	8.66	3.5	5	1.42857	0.25	对称	70	24.8	105
736560	男	8	20	10	12.8	2	2.4	是	否	是	9.43	2.4	5	2.08333	0.25	对称	70	31	252
1116201	男	6	24	8	8	3	4.1	是	是	是	9	2.9	6	2.06897	0.25	对称	80	6.24	105
1016333	男	5.3	19.5	10	4.4	2.8	2.8	是	否	否	2.3	2.3	5	2.17391	0.25641	对称	40	9.5	145
1027535	女	4.41667	23	5	4.2	4.2	5	是	否	是	9.51	2.6	6	2.30769	0.26087	对称	60	11.4	154
860807	女	7.3	19	10	5.5	2.2	3	是	否	否	3	3	5	1.66667	0.263158	对称	52	17.2	98
6228384	女	3	19	11	8	2.9	3.5	是	是	是	7.9	2.9	5	1.72414	0.263158	对称	100	14.33	156
6262883	男	6	19	5	7	3	0	是	是	是	7	2.5	5	2	0.263158	对称	165	57.9	268
6268163	男	2	15	9	9	3.3	1	是	否	否	5	2.5	4	1.6	0.266667	对称	45	9.4	74
1034424	男	4	15	6	8.9	2.3	1	是	是	否	3	2.3	4	1.73913	0.266667	对称	40	8.57	110
6166653	男	3.9	15	14	3	3	0.5	是	否	否	5	2	4	2	0.266667	对称	80	14	113.3
6107356	女	4.2	15	7	8.1	2.5	2.5	是	是	是	8	2.5	4	1.6	0.266667	对称	60	19.7	89
6257782	女	3	15	5	7.4	7.4	0	是	否	是	8.4	2	4	2	0.266667	对称	115	34	211
690771	男	7	26	8	9.4	3.5	1.6	是	是	是	9	3.5	7	2	0.269231	对称	105	10.49	130
708300	女	5	18.5	8	10	5.5	2.5	是	是	是	10	3	5	1.66667	0.27027	对称	130	22.4	146
6132227	女	8	22	5	11.8	3.5	0	是	是	是	7.1	2.3	6	2.6087	0.272727	对称	60	11.2	85
6156088	男	6	22	6	9	3.3	0	是	是	是	7.7	3.3	6	1.81818	0.272727	对称	80	17.6	156
6310747	女	5	18	5	5	5	3.7	是	是	否	7.2	3	5	1.66667	0.277778	对称	60	13	53
6215451	男	4	18	6	4.2	3.8	0	是	否	否	3.3	3.3	5	1.51515	0.277778	对称	90	9	123
6412778	女	5	18	9	11	2.5	3.6	是	是	是	10	2.5	5	2	0.277778	对称	80	15	38
867648	女	3.7	18	8	11.1	2	3.9	是	是	是	8	2	5	2.5	0.277778	对称	60	12.18	51
6214535	女	4	14	8	7	2.6	1.7	是	否	否	4.2	2	4	2	0.285714	对称	70	7.3	31
6372227	女	3.4	17.5	5	4	3	1.9	是	否	否	4.2	3.2	5	1.5625	0.285714	对称	50	10.5	71
1030170	男	5.66667	21	6	11.4	3.8	0	是	是	否	8.36	3.8	6	1.57895	0.285714	对称	65	11.56	102
885868	男	3.5	21	9	5.8	3.3	3.6	是	是	否	4.8	3.3	6	1.81818	0.285714	对称	60	15.9	279
855560	女	4.3	14	10	7	2.5	2.2	是	否	是	8.96	2	4	2	0.285714	对称	40	25	168
766100	女	7	17.5	10	12	3.1	0	是	是	是	10	3.3	5	1.51515	0.285714	对称	90	31.1	243
6186589	男	4	21	10	8.3	3.7	0	是	是	是	7.93	3.5	6	1.71429	0.285714	对称	110	43.4	452
1085328	男	6	24	9	5	3.2	3.5	是	否	否	7	3.8	7	1.84211	0.291667	对称	55	6.19	68
662573	男	3.25	17	8	6.4	4.3	3	是	是	否	6.37	2.4	5	2.08333	0.294118	对称	80	18.1	90
844573	男	2.9	17	15	8.7	3.9	0	是	是	否	7.99	2.3	5	2.17391	0.294118	对称	100	28.5	157.49
712150	女	6	17	9	10	2.5	4.1	是	否	是	11.86	2.9	5	1.72414	0.294118	对称	60	12	32
6227175	男	3	17	7	8.7	3.5	2	是	是	是	3.5	3.5	5	1.42857	0.294118	对称	70	5.1	62
1084046	女	3.3	17	17	7.2	2.8	3.7	是	否	是	8	2.4	5	2.08333	0.294118	对称	85	6.47	64
828087	男	3.4	17	12	9.1	3.1	0	是	是	是	9	3	5	1.66667	0.294118	对称	90	46.29	560
773325	女	4.9	20	9	12.4	3	0	是	否	是	10.6	3.8	6	1.57895	0.3	对称	50	9.8	129
6343753	男	2	13	9	5	2.9	2.7	是	否	否	2.5	2.5	4	1.6	0.307692	对称	70	10.1	46
6343768	男	4	19.5	14	6.6	4.1	5.7	是	否	否	6.5	4.5	6	1.33333	0.307692	对称	50	11.4	69
1089179	女	11	26	6	6.5	4	2.6	是	否	否	7	4.5	8	1.77778	0.307692	对称	60	19.24	224
1091037	男	4	16	8	5.5	4	2.1	是	是	否	5	2.5	5	2	0.3125	对称	40	3.04	24.7
6301531	男	5	16	6	5.7	3.5	2.5	是	是	否	3.1	3.1	5	1.6129	0.3125	对称	50	15	65
1123731	女	3.7	16	8	6.5	3.8	0	是	是	否	6	2	5	2.5	0.3125	对称	100	17.11	112
6217991	男	4	16	7	9.2	3	1.7	是	是	否	4.2	3.2	5	1.5625	0.3125	对称	100	28.44	216
808886	女	3.2	16	10	4.2	1.9	2.8	是	否	否	5.07	2.4	5	2.08333	0.3125	对称	110	43.7	321
1018798	女	4.9	16	10	11.5	2.1	1.8	是	是	是	8.6	2.3	5	2.17391	0.3125	对称	70	11.13	73
6320727	女	5.7	19	11	6.7	3.1	3.6	是	否	否	8.5	4	6	1.5	0.315789	对称	50	4.45	40
6122767	女	3.6	19	6	4.1	2.9	2.3	是	否	否	3.6	2.9	6	2.06897	0.315789	对称	80	28.5	85
856417	女	5	19	9	11	4	3	是	否	是	10.8	4.5	6	1.33333	0.315789	对称	100	35	389
1142955	男	6	22	7	6	3.5	4.2	是	否	否	9	3.5	7	2	0.318182	对称	60	12.5	70
6375875	女	5.8	22	9	13.7	5.5	1.5	是	是	是	12	5	7	1.4	0.318182	对称	50	11.35	44
6433564	男	4	15.5	12	5.7	4	0	是	是	否	6	2.3	5	2.17391	0.322581	对称	70	3.03	35
6105876	女	2.9	15.5	7	9.7	2.2	3.9	是	是	是	13.3	2.4	5	2.08333	0.322581	对称	80	19.8	124
675289	女	2.92	12	9	3	2.8	3.2	是	是	否	3	3	4	1.33333	0.333333	对称	75	16.6	101
6184964	女	2.9	12	7	7.1	2	0	是	否	否	6.54	2	4	2	0.333333	对称	110	41	300
6213144	男	3	15	11	7.5	2.8	3.6	是	是	否	6	2.5	5	2	0.333333	对称	90	7.44	81.6
6374436	女	3.1	15	7	3.1	2.8	0	是	是	否	7.5	3	5	1.66667	0.333333	对称	60	8.3	97
6317271	女	3.8	15	9	4.5	4.5	2.6	是	是	否	3	3	5	1.66667	0.333333	对称	60	11.54	147
1036116	男	2.5	15	7	9	3.5	2.8	是	否	否	8	3.3	5	1.51515	0.333333	对称	60	20.2	183
646261	男	3.41	18	8	8.8	4	2.9	是	是	否	8.8	2.8	6	2.14286	0.333333	对称	85	21.1	128
6347829	女	5	21	8	4.6	3.4	1.7	是	是	否	6	3	7	2.33333	0.333333	对称	80	5.04	96
1120459	男	5	24	7	8	3.5	2.3	是	是	否	9	3.5	8	2.28571	0.333333	对称	70	10.05	109
1140792	女	7	24	9	6.6	3	3	是	否	否	8.36	3	8	2.66667	0.333333	对称	65	16.4	244
836678	女	3.7	15	9	8	2.5	4.2	是	否	是	9.26	3	5	1.66667	0.333333	对称	80	19.7	112
6282720	男	2.7	18	10	9.3	4.8	3.6	是	是	是	9.3	4.5	6	1.33333	0.333333	对称	75	6.5	68
1093793	女	6	18	10	4.7	3.1	2.6	是	否	是	8	2.9	6	2.06897	0.333333	对称	60	6.27	74
708471	男	4.67	18	17	10.6	4.9	4.4	是	是	是	4.64	4.6	6	1.30435	0.333333	对称	100	18.9	92
1131007	女	5	21	9	11	2.5	3.9	是	是	是	8.5	3	7	2.33333	0.333333	对称	80	18.35	140
1141396	男	6	30	7	11.8	3.3	1	是	是	是	12.8	4	10	2.5	0.333333	对称	50	6.23	104
6343684	男	6	20.5	9	8.9	4.6	0	是	否	否	4.5	4.5	7	1.55556	0.341463	对称	60	4.23	50.9
6133712	男	3.5	14.5	7	3.5	3	1.6	是	否	否	3.6	2.1	5	2.38095	0.344828	对称	80	13.2	44
6351495	男	4	20	5	10.3	6.3	0	是	是	否	6.4	4.3	7	1.62791	0.35	对称	50	6.8	49
6219362	女	3	17	8	6	3.4	2	是	是	否	5	3.5	6	1.71429	0.352941	对称	60	10	65
6162567	男	6	17	8	7.7	2.8	1.7	是	是	否	8	2.8	6	2.14286	0.352941	对称	120	10.12	73
877467	男	4.3	17	9	9	2.5	4.1	是	否	否	8	3.5	6	1.71429	0.352941	对称	65	20	78
6193787	男	3	17	9	10	3.5	3.9	是	是	是	5.78	3.5	6	1.71429	0.352941	对称	85	14.2	146
848712	女	4.8	17	10	10	3	1	是	是	是	9.46	3	6	2	0.352941	对称	80	18.2	225.38
6278693	男	3	14	7	6	3.5	0	是	否	否	3.8	3.8	5	1.31579	0.357143	对称	60	10.6	133.9
829763	男	2.9	14	16	8	2	3.7	是	否	否	8.26	3	5	1.66667	0.357143	对称	85	35.1	274
886735	女	2.8	14	9	5.4	2.3	2.9	是	是	否	6.08	3.6	5	1.38889	0.357143	对称	120	43.8	333
1071403	女	2	14	13	6.8	3.7	0	是	是	是	2.1	2.1	5	2.38095	0.357143	对称	85	5.2	64
6189615	男	2.8	14	7	8	3	4	是	是	是	8.3	2.3	5	2.17391	0.357143	对称	60	7.4	77.57
6448560	女	2	11	9	3.2	1.7	3.2	是	是	否	3	2	4	2	0.363636	对称	90	18.1	129
1036637	女	5.41667	22	10	13.5	2.6	3.5	是	否	是	12	7	8	1.14286	0.363636	对称	90	22.4	289
6154989	女	4	19	8	7	4	3.5	是	否	否	8.5	3	7	2.33333	0.368421	对称	70	4.21	78
1153848	女	2.9	13.5	6	5	2.2	2.5	是	是	否	4.73	2.4	5	2.08333	0.37037	对称	50	17.5	115
1139322	女	3	13.5	8	8	3.2	3.7	是	是	是	6.3	2	5	2.5	0.37037	对称	60	7.36	35
1143799	女	16	16	8	8.8	4.4	4.1	是	是	否	7.5	2.5	6	2.4	0.375	对称	50	10.26	117
749343	女	6	16	10	4	2.8	4	是	否	否	4	2.6	6	2.30769	0.375	对称	120	25.4	156
1147129	男	3.3	16	7	7	3	2	是	是	是	11	3	6	2	0.375	对称	55	9.3	57
6233954	男	5	16	8	6	3	3.6	是	是	是	9	3	6	2	0.375	对称	85	10.23	57
709062	女	6	16	11	10.5	3.2	2.8	是	是	是	3.6	3.6	6	1.66667	0.375	对称	86	19.1	98
626854	男	5.67	16	9	11	4	1.2	是	是	是	3.4	3.4	6	1.76471	0.375	对称	70	17.8	150
6375853	女	2.4	10.5	5	7.5	3.2	3	是	否	是	4	2.5	4	1.6	0.380952	对称	80	32	105
6167128	男	3	21	8	12	5	4.3	是	是	是	10	5	8	1.6	0.380952	对称	60	6.2	59
6178169	女	2	13	8	7	2.2	3.8	是	是	否	5	2	5	2.5	0.384615	对称	65	6.1	37
6268350	女	2	13	8	6	3	2	是	否	否	5.7	2.6	5	1.92308	0.384615	对称	75	6.8	46
1007536	女	2.5	13	10	6.3	2.1	3.6	是	是	否	7.3	2.4	5	2.08333	0.384615	对称	80	18.36	107
6452701	男	4	18	10	10.6	3.4	2.2	是	是	否	9	3	7	2.33333	0.388889	对称	80	10.4	115
1136518	男	2.7	15	14	7.9	3.3	3.5	是	是	否	3.2	2.3	6	2.6087	0.4	对称	55	6.15	40
6138770	男	2.9	15	6	8.3	3	4.3	是	是	否	7.79	3	6	2	0.4	对称	60	11	126.5
6351479	男	2	15	9	6.9	3.8	2	是	是	否	8.5	3.8	6	1.57895	0.4	对称	90	10.12	144
884908	女	3.1	15	9	7.9	2.3	3.7	是	是	否	4.48	3	6	2	0.4	对称	80	24.8	196
1003087	女	4.1	15	9	9	3.3	4.5	是	否	否	9.4	3.1	6	1.93548	0.4	对称	60	19.45	200
6168444	女	5	20	10	6.4	5.3	0	是	否	否	4.15	4.2	8	1.90476	0.4	对称	60	4.3	45
1125720	男	6	20	12	8	3.8	3.7	是	是	否	8	3.8	8	2.10526	0.4	对称	60	5.53	100
895528	女	2.8	15	9	10	2.3	1.7	是	是	是	9	2.3	6	2.6087	0.4	对称	50	10	28
809763	女	5	15	10	11	3	0	是	是	是	9.52	2	6	3	0.4	对称	90	19.3	100
824899	男	4	15	11	9.8	3.1	0	是	否	是	9.8	3.1	6	1.93548	0.4	对称	150	30.3	238
1154327	男	3.2	20	7	12.4	8.3	0	是	是	是	12	4.5	8	1.77778	0.4	对称	85	3.4	41
1160949	女	4.2	17	9	7.1	4.6	3	是	否	否	8.53	3.7	7	1.89189	0.411765	对称	60	7.16	128
6525047	男	4	17	10	8.6	2.5	2	是	是	是	12	2.5	7	2.8	0.411765	对称	60	7.4	48
6167149	男	4	17	8	10	4.8	3	是	是	是	10	4.4	7	1.59091	0.411765	对称	50	9.4	65
6476742	男	4	14.5	10	7.6	3.2	3.9	是	是	否	8	3	6	2	0.413793	对称	70	25.44	253
6491808	女	2.9	12	7	6	2.8	2	是	是	否	5	2	5	2.5	0.416667	对称	55	6.54	21
6233051	女	2.9	12	8	6	4	1.7	是	是	否	4.8	2.3	5	2.17391	0.416667	对称	60	8.4	87.3
6144373	女	3.9	12	7	3.5	3.5	2.9	是	否	是	11.09	2.5	5	2	0.416667	对称	60	10	75
6218752	女	4	16.5	7	6	5.4	1.8	是	否	否	6	3.3	7	2.12121	0.424242	对称	70	12	73
6259019	女	2.4	14	9	7	2.7	2.3	是	是	否	5	2.7	6	2.22222	0.428571	对称	90	18.3	23
1108579	男	2.7	14	10	4.6	3.7	2.2	是	否	否	4.11	3.5	6	1.71429	0.428571	对称	115	6.54	76
6544097	女	3	14	9	8.2	2.3	2.9	是	是	否	8	2.3	6	2.6087	0.428571	对称	60	12.48	77.4
6131329	女	3.4	14	7	7	7	2.3	是	是	否	6.67	2.2	6	2.72727	0.428571	对称	80	20	184
1107635	男	2.9	14	9	9	3.8	2	是	是	是	10.31	3	6	2	0.428571	对称	80	5.49	33
6272858	男	2.3	14	8	8.4	2.4	3.6	是	是	是	9.2	2.7	6	2.22222	0.428571	对称	60	5.5	116
6099738	女	4	18.5	19	7.6	5.3	5.6	是	否	否	6.64	4.2	8	1.90476	0.432432	对称	80	10	98.16
6199224	男	5	18.5	9	9	4.7	4.3	是	是	是	11.8	5	8	1.6	0.432432	对称	70	9.3	100
6379617	男	2.6	11.5	5	6.3	3	6	是	是	否	3.2	3.2	5	1.5625	0.434783	对称	45	10.5	40
6492314	男	2.1	11.5	10	5.5	2.7	4	是	是	否	4	2	5	2.5	0.434783	对称	70	5.36	54
6183353	女	4	23	9	12	3	1.9	是	是	是	8.5	3	10	3.33333	0.434783	对称	200	31	438
6368430	男	3.1	16	6	8.4	4.4	2.4	是	否	否	9.3	4.6	7	1.52174	0.4375	对称	60	18.6	56
1147723	男	2.3	13.5	8	5.7	3.8	1.9	是	否	否	5.9	3	6	2	0.444444	对称	60	6.1	39
834790	男	6	18	11	12.6	4.1	1	是	是	否	7.71	4.3	8	1.86047	0.444444	对称	110	31.2	321
809747	女	3.5	13.5	10	10.5	3.8	0	是	否	是	9.9	3	6	2	0.444444	对称	120	21.5	115
6113758	女	3.9	18	13	10.2	4.4	4.3	是	是	是	12.57	4.3	8	1.86047	0.444444	对称	110	25	251.76
1148548	男	2.6	15.5	9	5.6	3.8	2.1	是	否	否	5.45	3.8	7	1.84211	0.451613	对称	75	14.17	102
1074601	男	3	15.5	12	9.3	2.6	0	是	是	是	9.3	3.1	7	2.25806	0.451613	对称	60	9.48	60
6154540	男	2	11	23	6	5	2	是	是	否	3	3	5	1.66667	0.454545	对称	70	12.47	97
6107380	女	3.1	11	7	6.4	2.2	2.2	是	是	否	6.42	2.2	5	2.27273	0.454545	对称	120	24	207
1089627	女	5	17.5	10	7.3	7.3	4.6	是	是	否	6.6	6.6	8	1.21212	0.457143	对称	45	4.57	24
1092922	男	3.9	17.5	9	7.5	7.5	1.8	是	是	否	4.63	4.6	8	1.73913	0.457143	对称	65	17	82
6229691	女	3	13	8	6.6	4.5	1.7	是	否	否	6.5	3.5	6	1.71429	0.461538	对称	95	6.5	60
1051000	女	2.25	13	12	9.1	3.1	0	是	是	否	9.2	3.8	6	1.57895	0.461538	对称	100	15.45	179
1006001	女	3.9	13	7	5.5	2.5	2.6	是	是	否	2.8	2.8	6	2.14286	0.461538	对称	125	34.12	283
6267599	女	3	13	11	5	3.2	3	是	否	是	11.4	5	6	1.2	0.461538	对称	60	3.4	50.7
6250648	女	2.7	13	7	7.8	3.6	3.2	是	是	是	9.5	3.6	6	1.66667	0.461538	对称	60	4.4	79.5
1148215	女	4.8	15	12	7.5	3.9	3.4	是	是	否	7	3.9	7	1.79487	0.466667	对称	80	11.3	99
1102677	男	2	15	11	4.9	2.5	1.5	是	否	否	6.36	3	7	2.33333	0.466667	对称	105	21.52	145
1087981	男	3.5	17	10	8	5	2.7	是	是	否	6.4	5	8	1.6	0.470588	对称	75	13.5	80
6328282	男	2	17	9	9.5	6.5	0	是	是	否	9.7	6	8	1.33333	0.470588	对称	110	12.22	122
1130063	女	4	19	9	9.5	2.8	2.5	是	否	是	11.6	4	9	2.25	0.473684	对称	95	10.5	90
6343565	男	4.6	19	6	8	8	1.9	是	是	是	9.9	7	9	1.28571	0.473684	对称	270	100	435
1079796	男	7	21	10	7	3.1	4.2	是	是	否	7.9	7	10	1.42857	0.47619	对称	80	19.37	183
1046948	女	6	21	8	13	3	2.7	是	是	否	10	4.4	10	2.27273	0.47619	对称	180	61	949
6232088	男	2.4	12.5	7	7	3.2	3.5	是	是	否	5.6	3.2	6	1.875	0.48	对称	125	15.2	300
6187999	女	2.7	12	9	8	4.5	2.4	是	是	否	7.87	3.5	6	1.71429	0.5	对称	80	13.3	46
6448616	女	2.6	12	9	7.6	2.3	1.7	是	否	否	6	2	6	3	0.5	对称	80	17.38	100
6167333	女	2	12	11	5.3	3	3	是	是	否	6.5	3	6	2	0.5	对称	95	12.1	154.7
6491702	女	3.7	14	7	8	2.8	3.5	是	否	否	8	3.3	7	2.12121	0.5	对称	60	6.31	68
6276047	女	3.6	16	7	8.8	4.3	0	是	是	否	8.5	4.3	8	1.86047	0.5	对称	60	6.06	72
1139311	女	3.4	16	8	9.3	5	2	是	是	否	6.7	3.9	8	2.05128	0.5	对称	120	18.34	111
6257060	女	3	16	8	11	4.5	1.8	是	是	是	9.9	5	8	1.6	0.5	对称	70	13.5	85
1072345	女	4	18	10	11	3.5	3.9	是	是	是	11	5.3	9	1.69811	0.5	对称	110	24	224.8
6283004	女	2.9	15.8	7	8.6	5.8	0	是	是	否	7	5.8	8	1.37931	0.506329	对称	60	7.2	78
6575953	女	2.8	15.5	9	10.5	3	2	是	是	否	10	3	8	2.66667	0.516129	对称	40	5.16	41
6262913	男	3	13.5	9	6	4.2	2	是	否	否	7.6	4.2	7	1.66667	0.518519	对称	50	3.2	25
1077255	女	2	13.5	8	9.7	3.3	3.4	是	是	否	6.34	3.4	7	2.05882	0.518519	对称	85	6.49	55
6199194	男	2.9	13.5	9	10	4.5	0	是	是	是	10	4.5	7	1.55556	0.518519	对称	90	12.44	138
1136659	女	6	19	10	4.4	2.8	2.2	是	否	否	10	4.4	10	2.27273	0.526316	对称	80	19.57	108
1022771	女	3.33333	17	10	7.8	4.6	4.4	是	是	否	5.61	5.6	9	1.60714	0.529412	对称	110	23.45	306
6443186	男	2	15	8	7.9	2.8	3.9	是	是	否	7.9	3	8	2.66667	0.533333	对称	60	7.15	7.15
6169870	女	2.8	15	9	7.5	5	2	是	否	否	8.3	5	8	1.6	0.533333	对称	45	4.1	48
6259035	女	2.5	15	11	8.2	4.9	2.6	是	是	否	10	5	8	1.6	0.533333	对称	60	4.4	52
888414	女	4.5	15	10	6.9	3.8	3.9	是	是	否	6.24	6	8	1.33333	0.533333	对称	150	39.06	289
6138786	男	2.9	15	6	9.7	4.3	3.9	是	是	否	9.31	4.7	8	1.70213	0.533333	对称	150	32	439
6221850	男	3.2	15	7	10	3.8	4	是	是	是	11	4.5	8	1.77778	0.533333	对称	90	15.5	91
6250535	男	7	22.5	7	14	9	1.4	是	是	是	17.12	9	12	1.33333	0.533333	对称	50	6.3	86
6209334	女	2.5	13	8	7	4.1	2.3	是	是	否	9	4	7	1.75	0.538462	对称	75	14.5	52
6324681	女	2.9	13	9	7	3.8	0	是	否	否	6.38	3.2	7	2.1875	0.538462	对称	100	8.44	74
6569328	女	2.3	13	10	7.1	3	3.9	是	否	是	10	3	7	2.33333	0.538462	对称	40	6.17	37
6181833	男	3.2	11	11	7.5	3.1	2.4	是	是	否	6.7	2	6	3	0.545455	对称	90	9.16	67
6360874	男	1.9	11	8	4	3.1	0	是	否	否	4	4	6	1.5	0.545455	对称	70	4.03	68.6
1073443	男	3	11	9	6.5	2.3	2	是	是	是	11	2.3	6	2.6087	0.545455	对称	80	23.2	105
1152196	男	4.2	14.5	7	6.3	5	2.1	是	否	否	8.3	5	8	1.6	0.551724	对称	65	5.3	40
6266756	女	2.9	14.5	7	8.5	5.8	2.2	是	是	否	7.2	5	8	1.6	0.551724	对称	60	5.3	63
6569326	男	3.9	14.5	11	7	4	2	是	是	否	7	3.5	8	2.28571	0.551724	对称	110	28	128
1086177	女	4.5	14.5	10	5.3	5.3	2.4	是	否	否	5.3	5.3	8	1.50943	0.551724	对称	170	29.1	197
626907	女	5.67	18	8	3	3	1	是	否	否	7.8	3.7	10	2.7027	0.555556	对称	300	45.3	651
1074265	男	2	12.5	10	8.8	3.1	0	是	是	是	6	3.5	7	2	0.56	对称	125	16	86
6325715	女	2.4	10.5	12	5.5	4	1.8	是	是	否	5	4	6	1.5	0.571429	对称	80	14.5	62
6413725	男	2.3	14	9	9	6	2.5	是	是	否	9	5	8	1.6	0.571429	对称	60	6.54	55
1156036	女	3.2	14	12	8	4.5	1.9	是	否	否	8	5	8	1.6	0.571429	对称	60	10	81
802239	女	3.1	14	10	6.2	3.9	4.1	是	否	否	4.06	4.1	8	1.95122	0.571429	对称	120	59	792
6580195	女	3.6	14	9	9.2	3.2	4.3	是	是	是	12	3	8	2.66667	0.571429	对称	55	6.06	45
6501611	男	5	17	10	9.2	3.5	3.7	是	是	否	10	4	10	2.5	0.588235	对称	140	11	30
6580365	女	3.8	15	9	8.6	4.2	2.8	是	是	否	8	4	9	2.25	0.6	对称	60	8.07	90
6571439	女	3.4	15	10	10.8	4	1.8	是	是	否	10.3	5	9	1.8	0.6	对称	80	21.3	188
1076336	男	2	13	7	9.8	4	4	是	是	否	7.58	4	8	2	0.615385	对称	60	10.5	29
6480915	女	3	13	10	7.2	3.2	1.4	是	是	否	8.8	3	8	2.66667	0.615385	对称	65	10.14	42
6223236	女	3	13	9	8.5	4	3.7	是	是	否	10	5	8	1.6	0.615385	对称	90	15.23	54
6326499	男	2.2	13	17	11	3.8	3.4	是	是	否	6.8	3.8	8	2.10526	0.615385	对称	80	10.48	56
1151822	女	2.5	13	7	8	5.2	0	是	是	否	7	5	8	1.6	0.615385	对称	60	5.43	57
6358856	男	2	13	9	11	5	0	是	是	否	7	5	8	1.6	0.615385	对称	70	9.5	78
6275572	男	2.5	13	11	6.6	2.2	2.7	是	是	否	6.11	4.3	8	1.86047	0.615385	对称	120	10.4	79
6353392	男	2	13	9	8.5	5	1.6	是	是	否	8.9	5.5	8	1.45455	0.615385	对称	80	13.6	144
1086918	男	3.8	16	12	11	5.7	1.8	是	是	否	5.9	5.9	10	1.69492	0.625	对称	70	9.8	77
6439163	女	3	16	10	11.8	2.2	0	是	是	否	11	3	10	3.33333	0.625	对称	90	10.25	145
6251165	男	2.4	16	9	10	3.5	0	是	是	是	15	6	10	1.66667	0.625	对称	70	5.1	71
6268196	女	2.1	12.5	17	9.6	4	3.8	是	是	是	11	5	8	1.6	0.64	对称	75	14.1	75
6494627	男	2.5	14	14	9.1	2.6	1.9	是	是	否	9.5	2.5	9	3.6	0.642857	对称	60	6.55	80
6344701	男	2	12	8	8.1	3.6	2	是	是	否	8	3	8	2.66667	0.666667	对称	70	7.59	69
6409866	男	2	15	9	11	3.8	0	是	是	否	10	3.8	10	2.63158	0.666667	对称	105	5.4	33
6423624	男	2.8	15	9	10.8	10	3.2	是	是	否	11	4	10	2.5	0.666667	对称	70	5.19	35.9
6494006	男	3	15	8	11.7	4.2	2.3	是	是	否	10	3	10	3.33333	0.666667	对称	60	4.43	44
6582257	男	2.1	15	8	7.5	4	1.5	是	否	否	7.2	3.5	10	2.85714	0.666667	对称	80	5.08	66
1046752	男	2.83333	15	8	11.2	3.8	0	是	是	否	10	4.3	10	2.32558	0.666667	对称	120	19.24	260
1103769	男	2.8	15	10	11.5	3.6	3.8	是	是	是	10	5.5	10	1.81818	0.666667	对称	105	11.01	103
6258210	女	2.8	13	12	7	4.6	2	是	否	否	7	7	9	1.28571	0.692308	对称	70	17.2	98
6315494	女	2	10	9	10	5	4	是	是	是	8.7	5	7	1.4	0.7	对称	80	6.08	37
1115519	女	4.4	17	7	12.2	10	1.5	是	是	是	12.65	10	12	1.2	0.705882	对称	170	16.35	104
6260926	男	2.7	11	9	8.2	3.7	1.7	是	是	否	8	3.7	8	2.16216	0.727273	对称	80	5.4	30
6460000	女	2	11	9	8.5	3	1.5	是	是	否	8	4.1	8	1.95122	0.727273	对称	60	6.14	33
6443995	女	2.3	11	9	9.2	3.5	2.7	是	是	否	7.5	4.4	8	1.81818	0.727273	对称	60	4.26	35
1102998	女	2	13.5	9	12.4	3	4.1	是	是	是	11.44	6.3	10	1.5873	0.740741	对称	100	11.11	125
6411832	女	2	12	14	9	5	3.5	是	是	否	9	5	9	1.8	0.75	对称	60	4.13	51.5
1074905	男	2	16	12	11	4.5	1.8	是	否	否	11	4.5	12	2.66667	0.75	对称	110	10.3	70
1098427	男	3	13	12	8	8	0	是	是	否	3.64	4.2	10	2.38095	0.769231	对称	70	6.36	114
1092915	女	4.5	15	9	9.8	7	3	是	是	否	6.2	6.2	12	1.93548	0.8	对称	85	16	85
6174247	女	2.8	15	10	13	6	1.6	是	是	否	12.5	5.5	12	2.18182	0.8	对称	100	12.5	100
6297779	男	2	12	10	10	8	0	是	是	否	8	8	10	1.25	0.833333	对称	90	6.54	59
6442001	女	2	12	6	11	4.5	2.1	是	是	否	10	6	10	1.66667	0.833333	对称	160	27.39	144
6289995	女	3	10.5	9	9.6	5.5	2	是	是	否	10	6	10	1.66667	0.952381	对称	80	17	135.6
6360860	女	2	10.5	9	12.6	7	2	是	是	是	13	6	10	1.66667	0.952381	对称	90	13.1	146.8
6578106	女	2.8	12.5	9	12.2	3.1	0	是	是	否	12	4	12	3	0.96	对称	70	7.57	41
6309580	女	4	14	8	14	6.5	0	是	是	否	14	6.5	16	2.46154	1.14286	对称	140	9.5	172
6276032	女	2.7	9	7	11.1	5.4	0	是	是	是	11	5	12	2.4	1.33333	对称	100	13.36	109
6291746	男	6	23	9	5.5	3	2	是	否	否	6	3	4	1.33333	0.173913	对称	70	5.5	60
6271936	女	7	26.5	8	3	2.9	1.7	是	否	否	3	3	5	1.66667	0.188679	对称	70	9	65
6496986	男	14	46	10	15	6	0	是	是	是	15	3	10	3.33333	0.217391	对称	140	25.03	332
6286088	女	6	22	10	5.8	5.8	2.3	是	是	否	3	3	5	1.66667	0.227273	对称	50	4.16	30
6158955	男	9	35	8	5.5	3.8	4.3	是	否	否	4	4	8	2	0.228571	对称	75	13	310
6149377	男	5.6	33	8	6	4.4	0	是	是	否	7.5	5.4	8	1.48148	0.242424	对称	70	11.2	348
6282406	男	5	20	10	5.5	2.6	2.3	是	是	否	6	2.6	5	1.92308	0.25	对称	90	6.54	71
6397689	男	3.5	19	8	4.6	2.2	2	是	否	是	7	2.5	5	2	0.263158	对称	70	6.14	52
1108587	男	8	30	9	6.4	6.4	4.5	是	是	否	4.83	4.9	8	1.63265	0.266667	对称	70	7.55	121
6334925	男	2.2	14	9	3.5	3.5	0	是	否	否	2	2	4	2	0.285714	对称	80	3.4	24
6525076	女	4.8	21	10	9.5	3.7	3	是	是	是	11	3.5	6	1.71429	0.285714	对称	55	5.1	55
6421017	女	4	16.5	7	3.3	3.3	2.8	是	是	否	3	3	5	1.66667	0.30303	对称	60	4.13	46
6186106	女	4	16.5	7	5.8	3	1.9	是	是	是	9.5	2.4	5	2.08333	0.30303	对称	75	10.3	57
6348528	女	2.5	12.5	7	5.5	3.5	3	是	是	否	5.8	3	4	1.33333	0.32	对称	50	10.32	119
6347084	男	2	12	11	3.1	3.1	2.3	是	否	否	4	3	4	1.33333	0.333333	对称	60	9.1	43
6259052	男	2.9	15	9	3.7	2.9	1	是	是	否	3.5	3.5	5	1.42857	0.333333	对称	70	17.2	98
6357234	男	2	15	9	6.2	4.9	2.2	是	否	否	5	4	5	1.25	0.333333	对称	60	6.3	134
6358809	女	4	18	9	4.2	3.4	0	是	是	否	4.7	3.5	6	1.71429	0.333333	对称	60	5.2	69
6118911	男	4	18	6	5.5	3.5	4.5	是	否	否	4.26	3.4	6	1.76471	0.333333	对称	60	14.2	132
6321019	女	4	18	9	6.5	2.8	2.4	是	是	否	6.5	2.8	6	2.14286	0.333333	对称	110	20.12	243
6355783	男	5	24	8	8.6	4.9	3	是	是	否	8.1	5	8	1.6	0.333333	对称	60	6.5	44
6470867	男	3.1	17.5	7	6	3.1	0	是	是	否	6.5	2	6	3	0.342857	对称	70	8.5	108
6190372	男	3.7	17.5	9	6.5	4.6	2.3	是	是	是	4.9	3	6	2	0.342857	对称	100	26.38	155
6494228	女	5	20	8	7.6	2.7	2.5	是	是	否	7	2.7	7	2.59259	0.35	对称	60	4.58	74
6357137	男	4	17	9	6.5	3	2.9	是	是	否	6	3	6	2	0.352941	对称	175	23.5	89
1016140	女	4.4	17	12	5.2	2.8	4.2	是	是	否	5.69	3.5	6	1.71429	0.352941	对称	70	18	190
6374046	男	2.1	14	10	3.4	3	3	是	否	否	4	3	5	1.66667	0.357143	对称	50	3.2	32
6315633	女	3.3	14	8	4.2	3.6	3.8	是	否	否	4.25	3.5	5	1.42857	0.357143	对称	90	12.43	109
6343683	女	6	21.5	11	10.5	4.3	3	是	是	否	9.5	3.2	8	2.5	0.372093	对称	90	9.4	84
6492219	女	4.1	16	10	6	4.2	2.6	是	是	否	5	2.1	6	2.85714	0.375	对称	90	12.56	23
6529411	女	4.3	16	10	6	3	2	是	否	否	6	3	6	2	0.375	对称	40	4.03	34
6370691	男	2	13	8	3.1	2.9	1.6	是	否	否	3	3	5	1.66667	0.384615	对称	60	4.4	54
6351370	女	3	13	9	6.5	4	2.5	是	否	否	3.4	3.4	5	1.47059	0.384615	对称	65	9.2	88
6435457	女	3.9	18	9	6.7	4.5	2.6	是	否	否	6.5	3	7	2.33333	0.388889	对称	60	9.39	97
6518407	女	2.4	12.5	10	5	3	2.5	是	是	否	5	2.5	5	2	0.4	对称	60	5.08	43
6445241	女	4	15	8	7.5	2.7	3.5	是	是	否	7.4	2.2	6	2.72727	0.4	对称	70	6.1	47
6368357	女	4	15	9	7.3	3.4	1.6	是	是	否	6.3	3	6	2	0.4	对称	70	10	67
6297938	女	2.7	15	8	6	3.6	3.4	是	否	否	5	3.6	6	1.66667	0.4	对称	60	11.5	92
1013125	男	2.6	15	9	6.6	2.9	4	是	是	否	7.86	3.3	6	1.81818	0.4	对称	60	18.2	157
6417865	男	3.6	17	8	6.5	2.7	1.6	是	是	否	6	3.3	7	2.12121	0.411765	对称	60	7.27	52
1035992	女	3.41667	14	8	6.1	2.3	3.4	是	否	否	4.2	4.2	6	1.42857	0.428571	对称	55	16	124
6355289	女	2	13	9	6	4	1.8	是	否	否	6	4	6	1.5	0.461538	对称	70	7.1	72
6246307	男	2	13	8	9.1	4.7	3.8	是	是	否	8	3	6	2	0.461538	对称	80	12.19	141
6478759	女	6	15	17	10.2	3.4	1.4	是	是	否	8.5	2.5	7	2.8	0.466667	对称	70	4.35	62
6520544	男	3.3	17	10	7.6	2.7	0	是	是	否	7	3.9	8	2.05128	0.470588	对称	60	4.36	52
6380772	男	4	17	8	8	4	2	是	否	否	7	3	8	2.66667	0.470588	对称	50	4.4	89
6389330	男	4.8	12.5	9	5	5	1.9	是	是	否	4	4	6	1.5	0.48	对称	80	14.5	147
6451245	女	2.3	12	10	4.7	2	2	是	否	否	6	2	6	3	0.5	对称	45	7.4	25
6292186	女	3.9	12	6	9	3.5	0	是	是	否	5.5	3.5	6	1.71429	0.5	对称	60	10.19	83
6518251	女	2.1	14	11	8	3.4	2.1	是	是	否	8	3	7	2.33333	0.5	对称	50	6.04	61
6452636	女	3	15	10	8	3.3	1.8	是	是	否	9	3.5	8	2.28571	0.533333	对称	50	3.43	43
6386504	男	2.4	15	9	9	7	2.1	是	是	否	10	5	8	1.6	0.533333	对称	60	5.22	49
6370880	女	2	15	8	8.5	7	3.7	是	是	否	8	4	8	2	0.533333	对称	70	5.3	75
6368300	男	1.9	13	10	8.3	4.7	1.8	是	是	否	8	4.5	7	1.55556	0.538462	对称	55	4.6	37
6357149	男	2	13	9	8	5.7	1.5	是	是	否	6	3.5	7	2	0.538462	对称	60	5.3	42
6409863	女	4.1	18	9	10.5	7	2.1	是	是	否	10	7	10	1.42857	0.555556	对称	80	7.26	39
6383422	女	6.1	18	9	12.9	4.3	2.1	是	是	是	13	6	10	1.66667	0.555556	对称	225	57	423
6366483	女	3.9	14	9	9.3	4.2	2	是	是	否	10	5	8	1.6	0.571429	对称	50	5.2	45
6295800	男	3.1	14	9	6	6	2	是	是	否	7	6	8	1.33333	0.571429	对称	50	3.24	62.36
6415459	男	2.3	14	10	8	3.5	2.1	是	是	否	7	3	8	2.66667	0.571429	对称	60	6.18	71
6362497	女	3	17.5	10	11.5	8	2.5	是	是	否	14	8	10	1.25	0.571429	对称	70	7.5	63
6567206	女	2.4	13.5	10	7.4	4.2	2.8	是	是	否	7	4.3	8	1.86047	0.592593	对称	60	6.32	32
6411894	男	2.1	10	9	6.5	3.4	3.2	是	是	否	6	3.5	6	1.71429	0.6	对称	60	4.24	47.49
6465897	女	2.6	13	9	7.5	4	2	是	是	否	8.4	4	8	2	0.615385	对称	60	5.4	46
6400863	女	2.3	13	16	9	5	1.8	是	是	否	9	5	8	1.6	0.615385	对称	80	7.35	58
6362823	男	3	16	9	10.1	3.8	1.6	是	是	否	9.5	4.8	10	2.08333	0.625	对称	90	8.3	107
6485943	男	3	16	10	7.6	4.4	2.9	是	是	是	13	3.5	10	2.85714	0.625	对称	60	5.47	75
6470702	男	2.8	19	7	9.1	3	0	是	是	否	11	5	12	2.4	0.631579	对称	110	13.05	201
6360944	男	3	15	14	10	4	0	是	是	否	9	4	10	2.5	0.666667	对称	180	25.2	94
6413728	女	2	11.5	9	7.5	4.3	2.2	是	是	否	7	3.5	8	2.28571	0.695652	对称	60	4.2	30
6489871	男	4.6	14	10	10.2	4.6	2	是	否	否	10	3	10	3.33333	0.714286	对称	100	13.1	46
6355312	男	3	14	9	12.2	7.5	1.4	是	是	否	12.3	7.5	10	1.33333	0.714286	对称	80	8.1	60
6516593	男	2	14	11	11.6	4.7	5.7	是	是	是	13	5	10	2	0.714286	对称	70	7.03	53
6422644	女	2.1	13.5	8	12.6	6.7	2.2	是	是	否	10	6	10	1.66667	0.740741	对称	60	9.26	58
6391442	女	2.8	10.5	9	7.8	4	3.7	是	是	是	12	5	8	1.6	0.761905	对称	60	5.38	22
6523247	女	2.1	13	8	8.5	2.7	3	是	是	否	9	4.5	10	2.22222	0.769231	对称	90	8.42	43
6512399	男	2.1	12.5	10	9	3.5	2.7	是	是	否	8.6	3	10	3.33333	0.8	对称	95	9.51	70
6488465	男	3	12	10	8.2	4.8	2.7	是	是	否	11	5	10	2	0.833333	对称	90	22.4	95
6347508	男	2	11	9	10.6	8	1.2	是	否	否	10	8	10	1.25	0.909091	对称	120	10.4	128
1143378	女	2	11	9	10	7.7	2.8	是	否	否	12.5	7.7	10	1.2987	0.909091	对称	70	16.3	131
6344573	男	3	13	7	13.5	9	0	是	是	是	14	9	12	1.33333	0.923077	对称	190	19	103
6437207	女	6	29	10	7	3.7	2	是	否	否	7	3	6	2	0.206897	对称	60	3.47	86
6397945	女	9	23	8	2.9	1.8	6.4	是	否	否	5	2.5	6	2.4	0.26087	对称	55	7.59	125
6472586	男	2.5	16.5	9	4.3	4	1	是	否	否	4	3.5	6	1.71429	0.363636	对称	60	3.12	40
6374053	女	3.9	16	9	3.8	3.1	0	是	否	否	4	4	6	1.5	0.375	对称	50	5	61
6253232	女	2.8	14	12	8	5	2.5	是	是	否	7	4	6	1.5	0.428571	对称	90	19.13	110
6472537	女	4	12	10	10.2	3	0	是	是	否	10	3.2	10	3.125	0.833333	对称	50	4.17	45
585610	女	2.75	12	10	7	7	3.7	否	否	否	3.1	3.1	6	1.93548	0.5	偏心	290	129	461	传导阻滞
1133955	男	9	34	8	7	4.2	0	否	否	否	4.98	5	12	2.4	0.352941	偏心	130	22.13	405	传导阻滞
6205717	女	3	15	26	6	4.7	0	否	否	否	4.9	4.9	10	2.04082	0.666667	偏心	100	11.34	183	传导阻滞
1041001	男	3	17	14	4	4	0	否	否	否	4.6	4.6	10	2.17391	0.588235	偏心	105	21.2	169	传导阻滞
6221903	女	3	12	7	4.5	4.5	0	否	否	否	3	3	8	2.66667	0.666667	偏心	70	10.4	53	传导阻滞
6202830	男	2.3	12	11	3	3	0	否	否	否	2.6	2.6	6	2.30769	0.5	偏心	95	18.5	134	传导阻滞
6349444	女	3	14	9	5.3	3	0	否	否	否	5	3	8	2.66667	0.571429	偏心	80	19.3	53	传导阻滞
6305372	男	5	15	9	6.8	6.8	1	否	否	否	6	6	9	1.5	0.6	偏心	55	4.22	40	传导阻滞
1099643	男	2	13	9	6	6	1.7	否	否	否	8	4	10	2.5	0.769231	偏心	120	19.5	129	传导阻滞
578600	女	2.83	11.5	5	6	6	7	否	否	否	8.35	8.4	10	1.19048	0.869565	偏心	50	14	195	传导阻滞
6383487	女	7.5	31	8	5.7	5.7	0	否	否	否	5.5	5.5	12	2.18182	0.387097	偏心	110	19.15	406	传导阻滞
615365	女	7	26.5	13	3.4	3.4	2.6	否	否	否	2.1	2.1	4	1.90476	0.150943	偏心	160	102.2	339	传导阻滞
601784	男	6	24.5	10	5.5	5.5	5	否	否	否	3.8	3.8	8	2.10526	0.326531	偏心	85	23.7	143	传导阻滞
543687	男	9	27	5	5.1	5.1	5.6	否	否	否	5	5	9	1.8	0.333333	偏心	125	43	342	传导阻滞
6377258	男	2	14	11	5	5	0	否	否	否	5	5	8	1.6	0.571429	偏心	90	5.2	75	传导阻滞
6184843	男	3	14	10	7.8	4	0	否	否	否	5.4	4	7	1.75	0.5	偏心	140	37.43	179	传导阻滞
6425539	女	2.4	13	12	5.5	5.5	0	否	否	否	5	5	8	1.6	0.615385	偏心	160	36.18	293	传导阻滞
6109075	男	2.9	16	9	6.3	6.3	0	否	否	否	8.2	8.2	12	1.46341	0.75	偏心	140	14.34	109	传导阻滞
6447542	女	2	13	9	2.1	2.1	1.2	否	否	否	2	2	6	3	0.461538	偏心	130	30.4	288	传导阻滞
648888	男	10	50.5	11	4	4	1.8	否	否	否	4.5	4.5	6	1.33333	0.118812	偏心	70	22.6	165	传导阻滞
6071203	男	3	15	7	5.8	3.4	1.8	否	否	否	5.14	2.6	6	2.30769	0.4	偏心	120	34	316	传导阻滞
6357140	男	3.7	16	12	4.2	3	0	否	否	否	3.1	3.1	6	1.93548	0.375	偏心	90	29	95	传导阻滞
6590975	女	4	21	16	2.7	2.7	0	否	否	否	2.7	2.7	6	2.22222	0.285714	偏心	60	6.5	61	传导阻滞
1128000	男	4	18	20	3.7	3.7	1	否	否	否	2.9	2.9	8	2.75862	0.444444	偏心	60	9.31	56	传导阻滞
1132133	男	4.3	16	12	4	4	0	否	否	否	4	4	8	2	0.5	偏心	75	5.07	62	传导阻滞
6477029	女	3	15	13	2.5	2.5	0	否	否	否	2.5	2.5	6	2.4	0.4	偏心	50	5.32	70	传导阻滞
1139290	男	3.4	16	8	4.6	4.6	1	否	否	否	4.4	4.4	8	1.81818	0.5	偏心	80	11.26	85	传导阻滞
1049463	男	3.33333	14	10	5.3	5.3	1.9	否	否	否	4.87	4.9	10	2.04082	0.714286	偏心	160	19	287	传导阻滞
6444049	女	12	49	8	2.5	2.5	0	否	否	否	2	2	6	3	0.122449	偏心	100	16.43	408
6444049	女	12	49	8	4.2	2.5	0	否	否	否	2	2	6	3	0.122449	偏心	120	16.43	408
6439923	女	13	41	6	4.6	2.3	0.8	否	否	否	4	2	6	3	0.146341	偏心	70	6.53	212
6495301	女	4.3	16.5	8	3.2	3.2	0	否	否	否	2.1	2.1	6	2.85714	0.363636	偏心	60	12.4	122
6495301	女	4	16	8	3.2	3.2	0	否	否	否	2.1	2.1	6	2.85714	0.375	偏心	60	12.4	122
6386472	女	11	32	8	7.5	7.5	0	否	否	否	7	7	12	1.71429	0.375	偏心	100	15.14	156
6271244	女	2	15	8	2.8	2.8	0	否	否	否	2.8	2.8	6	2.14286	0.4	偏心	135	28.4	226
6571469	男	3.5	14	10	2.8	2.8	0	否	否	否	2.5	2.5	6	2.4	0.428571	偏心	50	10.12	105
6492854	女	3	13	15	4	2.6	0	否	否	否	2	2	6	3	0.461538	偏心	180	38.5	189
619287	男	18	67	8	3.9	3.9	5.3	否	否	否	3	3	4	1.33333	0.0597015	偏心	70	15	1349
571281	男	15	77	5	4.3	4.3	0	否	否	否	3.4	3.4	6	1.76471	0.0779221	偏心	100	16	87
573159	女	16	50	5	3.6	3.6	5.5	否	否	否	3	3	6	2	0.12	偏心	60	14.5	67
623996	女	6	26.5	9	4.5	3	3.7	否	否	否	5.5	3	4	1.33333	0.150943	偏心	80	24.3	211
807336	男	3.5	19	9	4.4	4.4	1	否	否	否	2.8	2.8	4	1.42857	0.210526	偏心	180	40	302
673152	女	8	18.5	9	3	3	1.2	否	否	否	3	3	4	1.33333	0.216216	偏心	100	23.4	160
657594	女	4	17.5	11	5	5	2.7	否	否	否	3.6	3.6	4	1.11111	0.228571	偏心	75	15.8	74
633934	女	7	25	12	3.47	3.47	4.2	否	否	否	2.5	2.5	6	2.4	0.24	偏心	55	13.5	80
624149	男	6	24	10	3	3	1	否	否	否	3	3	6	2	0.25	偏心	100	20.1	276
614292	男	3.33	14	9	6	6	3.6	否	否	否	3.1	3.1	4	1.29032	0.285714	偏心	120	13	87
593649	男	9	27.5	6	6.8	6.8	0	否	否	否	3.8	3.8	8	2.10526	0.290909	偏心	190	75.5	399
641504	男	4.91	20	11	3.6	3.6	1.3	否	否	否	2.3	2.3	6	2.6087	0.3	偏心	55	15.7	154
565672	男	3.1	19.5	5	5.3	5.3	4.2	否	否	否	3.8	3.8	6	1.57895	0.307692	偏心	100	14	78
581656	男	5.25	19	5	3.2	2.4	1.7	否	否	否	5.5	3.2	6	1.875	0.315789	偏心	120	39.6	298
628012	女	2.83	12	11	4.4	4.4	1.6	否	否	否	2	2	4	2	0.333333	偏心	110	31.3	101
574848	女	2.75	11	5	3.8	3.8	1	否	否	否	3	2	4	2	0.363636	偏心	140	24	156
578634	男	5.75	19.5	5	4	4	6	否	否	否	5.1	5.1	8	1.56863	0.410256	偏心	105	55.9	367
642632	男	4	14.5	8	4	4	3	否	否	否	7	4	6	1.5	0.413793	偏心	55	13.4	59
624285	女	3.5	12.5	6	3.7	3.7	0	否	否	否	2	2	6	3	0.48	偏心	115	25	143
591082	女	2.83	12	6	4	4	5	否	否	否	6	4	6	1.5	0.5	偏心	90	21.4	98
595890	男	3.17	15	8	5.1	5.1	0.5	否	否	否	3.89	3.9	8	2.05128	0.533333	偏心	105	33	265
578654	男	2.25	11	6	6	3.9	1.5	否	否	否	5.6	3.9	6	1.53846	0.545455	偏心	70	18.5	101
626198	女	3	14.5	8	5.5	5.5	7	否	否	否	6.68	6.7	8	1.19403	0.551724	偏心	85	18.8	189
580924	男	5.83	17	7	8.6	8.6	3	否	否	否	8.8	8.8	12	1.36364	0.705882	偏心	290	130	546
578360	男	2.25	12	10	6.5	6.5	1	否	否	否	7.8	7.8	10	1.28205	0.833333	偏心	180	26.9	202
561802	女	3.5	13	5	8	8	1	否	否	否	8.4	8.4	16	1.90476	1.23077	偏心	180	29	210
6377694	男	14	57	9	5.3	5.3	0	否	否	否	2.8	2.8	6	2.14286	0.105263	偏心	80	15.45	273
6185130	女	16	56	6	4	4	0	否	否	否	4.1	4.1	8	1.95122	0.142857	偏心	155	35.3	450
1003435	男	12.8	34	6	4.1	2.3	0	否	否	否	3.9	2	6	3	0.176471	偏心	80	19.4	280
713318	女	7	21	12	2	2	1.4	否	否	否	2	2	4	2	0.190476	偏心	220	42.7	340
1117126	女	10	30	9	4	4	0	否	否	否	2.4	2.4	6	2.5	0.2	偏心	185	16.37	348
727937	女	6	19.5	10	2.5	2.5	1.4	否	否	否	1.7	1.7	4	2.35294	0.205128	偏心	110	47.4	231
1125962	男	5	23.5	10	3	2.3	1	否	否	否	4.4	2.3	6	2.6087	0.255319	偏心	175	9.04	212
6277432	女	3.7	19.5	9	4	3.5	0	否	否	否	2	2	5	2.5	0.25641	偏心	55	4.3	103
1138023	女	8	34	5	5.5	2.8	0	否	否	否	5	5	9	1.8	0.264706	偏心	100	9.54	199
6393308	男	8	26	8	5.2	5.2	0	否	否	否	4	4	7	1.75	0.269231	偏心	105	28.23	313
1003905	男	4.3	18	10	3	2.2	0	否	否	否	2.2	2.2	5	2.27273	0.277778	偏心	140	28	433
6206338	男	7	31	9	6.5	6.5	0.5	否	否	否	6.5	4.4	9	2.04545	0.290323	偏心	70	5.6	120
1114627	女	6	23	9	2.9	2.9	1	否	否	否	3.1	3.1	7	2.25806	0.304348	偏心	100	6.29	87
1156159	女	6	23	11	5.3	3.5	1.6	否	否	否	5.5	3.5	7	2	0.304348	偏心	75	19.05	243
736641	女	4.4	26	10	6.6	4.7	1	否	否	否	5.4	4.4	8	1.81818	0.307692	偏心	60	31	334
6235524	男	4	22	12	7	4.6	0	否	否	否	8.3	3	7	2.33333	0.318182	偏心	70	5.4	62
6115201	男	3.6	15	12	3.1	3.1	1	否	否	否	3.6	2.1	5	2.38095	0.333333	偏心	80	9.5	108
1126771	女	3.6	15	7	2.6	2.6	1	否	否	否	2	2	5	2.5	0.333333	偏心	50	29	144
1085014	男	6	21	12	4.5	4.5	0	否	否	否	2.8	2.8	7	2.5	0.333333	偏心	60	7	61
6368333	女	4.9	17.5	9	2.7	2.7	0.5	否	否	否	2.1	2.1	6	2.85714	0.342857	偏心	65	7.2	32.8
6236501	女	3.3	17.5	8	3.5	3.5	0	否	否	否	3.5	3.5	6	1.71429	0.342857	偏心	70	18.3	72
6268194	男	3	17	7	3.5	3.5	1	否	否	否	3.5	3.5	6	1.71429	0.352941	偏心	65	13.1	179
1132076	女	2.9	14	5	4	2.6	0	否	否	否	2	2	5	2.5	0.357143	偏心	70	15.35	49
1071147	男	5	22	12	3.5	3.5	0	否	否	否	3.5	3.5	8	2.28571	0.363636	偏心	130	25.29	325
1159955	女	4.8	16	8	4	4	1	否	否	否	4	2.7	6	2.22222	0.375	偏心	70	4.14	37
1130032	男	2.9	16	9	4	3	0	否	否	否	2	2	6	3	0.375	偏心	70	17	84
1130024	男	4	16	10	4.3	3.5	1	否	否	否	2.3	2.3	6	2.6087	0.375	偏心	50	19.36	167
6221863	男	2.9	15.5	7	4.5	3.5	0	否	否	否	4	2	6	3	0.387097	偏心	65	17.5	95
1145103	男	4.1	31	7	6	4.1	2.7	否	否	否	7	6	12	2	0.387097	偏心	170	19.47	349
6168233	男	4	18	7	7	3.3	0	否	否	否	3.4	3.4	7	2.05882	0.388889	偏心	60	6.3	59
6168606	男	2.4	15	10	4.8	3.6	0	否	否	否	2	2	6	3	0.4	偏心	90	10.12	78
6262572	女	2.5	11.5	9	3	3	1	否	否	否	2.1	2.1	5	2.38095	0.434783	偏心	110	24.4	122
1154934	男	2.8	18	10	4.7	4.7	0	否	否	否	10.7	4.5	8	1.77778	0.444444	偏心	60	6.2	96
6190395	男	2.9	11	9	2.5	2.5	0.9	否	否	否	2.5	2.5	5	2	0.454545	偏心	80	9.8	55
6307254	男	2.2	13	9	4.7	3.8	0	否	否	否	3.8	3.8	6	1.57895	0.461538	偏心	90	3.32	32
6262826	女	4	17	8	4	4	0	否	否	否	5	5	8	1.6	0.470588	偏心	80	12.4	174
6174202	男	3	13	10	4.6	3	0	否	否	否	5	5	7	1.4	0.538462	偏心	90	7.03	58
6349492	女	4.5	18	9	8.6	5.5	0	否	否	否	9	5	10	2	0.555556	偏心	130	23.3	199
6277182	男	3.1	14	10	3.7	3.7	0	否	否	否	3.7	3.7	8	2.16216	0.571429	偏心	70	6.29	66
1095747	男	5	21	10	5.6	4	0	否	否	否	6.9	3.7	12	3.24324	0.571429	偏心	130	22.25	377
6368412	男	2	11.5	9	6	3.5	0	否	否	否	6	3	7	2.33333	0.608696	偏心	50	13	154
6113053	男	3.1	19.5	8	3.9	3.9	0	否	否	否	3.9	3.9	12	3.07692	0.615385	偏心	300	91.4	1862
1063713	男	3.58333	16	8	6.2	3.2	0	否	否	否	5.1	3.2	10	3.125	0.625	偏心	100	18.58	327
891986	女	3.8	15	9	6.5	5.3	1.2	否	否	否	4.26	4.26	10	2.34742	0.666667	偏心	110	22.6	229
6234467	男	4	14	9	6	6	0	否	否	否	10	3.5	10	2.85714	0.714286	偏心	120	18.53	137
6463960	女	4.4	26	9	4.8	2.7	1	否	否	否	4	2.3	6	2.6087	0.230769	偏心	170	28.59	441
590857	女	5.67	20.5	32	9	4	3.3	是	是	否	11.77	5.5	12	2.18182	0.585366	偏心	120	22.9	236	传导阻滞
591019	女	2.75	11	7	10.7	5.4	0	是	是	否	11.89	5.1	10	1.96078	0.909091	偏心	120	37.7	287	传导阻滞
6293067	女	3	15	6	6.5	3.8	0	是	否	否	3.5	3.5	7	2	0.466667	偏心	80	7.11	95	传导阻滞
6299812	女	3	14	8	9	3	0	是	是	否	9	3	8	2.66667	0.571429	偏心	70	11.3	57	传导阻滞
6195705	女	2	10	9	8.5	5	0	是	是	否	8	2.9	6	2.06897	0.6	偏心	120	34.4	166	传导阻滞
900728	女	2.3	12.5	9	7	2.8	0	是	是	否	4.6	4.6	8	1.73913	0.64	偏心	130	30.48	230	传导阻滞
1132039	女	2	11	11	4.7	2.7	1	是	是	否	5	2	5	2.5	0.454545	偏心	125	21.06	103	传导阻滞
6355931	女	4	20	7	4.2	2.3	0	是	否	否	4	2.3	6	2.6087	0.3	偏心	90	8.1	73	传导阻滞
1078893	女	4	13	10	5.8	5.8	0	是	是	否	5.8	2.1	5	2.38095	0.384615	偏心	150	30	196	传导阻滞
6243314	男	2	14	7	11.6	6.5	0	是	否	否	8.3	6.5	12	1.84615	0.857143	偏心	90	23.6	179	传导阻滞
601841	男	10	25	8	4.7	2.5	5.7	是	否	否	3.4	3.4	6	1.76471	0.24	偏心	180	33.6	247	传导阻滞
571291	男	3.67	17	5	8.8	4.4	0.5	是	否	否	8.8	4.5	10	2.22222	0.588235	偏心	160	69	387	传导阻滞
896274	男	3.1	13.5	10	8.7	2.5	0.5	是	是	否	11.84	3	6	2	0.444444	偏心	270	74.4	564	传导阻滞
610585	女	2.75	14	8	12	5.9	2	是	否	否	5.2	5.2	8	1.53846	0.571429	偏心	190	59.1	378	传导阻滞
1004558	女	7.3	30	12	7.8	3.2	1	是	否	否	10.4	3.2	10	3.125	0.333333	偏心	215	72.4	1336	传导阻滞
6081691	女	3.3	12.5	14	3.6	2.3	1	是	否	否	4.27	2.3	5	2.17391	0.4	偏心	70	19	239	传导阻滞
6580249	男	2.9	13	9	6.5	3.6	0	是	是	否	4.4	2.5	5	2	0.384615	偏心	175	23.29	176
600822	女	15	51	6	7	3.7	7	是	否	否	4.2	4.2	8	1.90476	0.156863	偏心	65	15.5	90
590987	男	4.17	26.5	7	13	3.7	0	是	是	否	4	2.6	6	2.30769	0.226415	偏心	120	35	235
582764	女	3.5	15	7	8	6	3	是	否	否	7	3	4	1.33333	0.266667	偏心	107	43.6	329
623951	女	5.25	22.5	9	9.5	3.8	1.5	是	否	否	9.5	3.6	8	2.22222	0.355556	偏心	100	16	254
624064	男	6	23	11	10	3	0.5	是	否	否	9	9	12	1.33333	0.521739	偏心	85	14.5	194
601789	女	10	26	29	10	5.5	5	是	否	否	11.4	8.4	14	1.66667	0.538462	偏心	150	45	347
640597	女	3	14	10	7.6	3.8	2.9	是	否	否	6.5	3.5	8	2.28571	0.571429	偏心	200	49	267
634801	男	4.58	13.5	9	7.9	4	0	是	是	否	8	3.5	10	2.85714	0.740741	偏心	95	46.8	231
622635	男	3.75	20.5	17	8.5	5.6	1	是	否	否	13	8	18	2.25	0.878049	偏心	360	55	456
1011461	女	6.1	25	9	6.6	2.2	0	是	是	否	3.1	3	5	1.66667	0.2	偏心	100	26.8	335
726980	女	6	19	12	7.5	2.2	1.6	是	否	否	2	1.6	4	2.5	0.210526	偏心	55	9.8	89
1137929	女	8	37.5	7	10	10	0	是	是	否	4.4	4.4	8	1.81818	0.213333	偏心	90	19.15	230
6243638	女	3	19	10	7.7	4.6	0	是	是	否	7	2.9	6	2.06897	0.315789	偏心	70	10.5	136
6177948	女	5.4	21	6	6.5	6.5	0	是	是	否	6.2	6.2	8	1.29032	0.380952	偏心	70	11.3	108
1141844	女	3	14.5	10	8	3.3	0	是	是	否	4.8	2.1	6	2.85714	0.413793	偏心	90	8.31	75
6228573	男	3	16.5	9	6.8	3.6	1	是	否	否	2.7	2.7	7	2.59259	0.424242	偏心	60	7.54	87
6189771	男	2.9	14	7	5	5	0	是	是	否	5	2	6	3	0.428571	偏心	70	17.3	275
6293840	男	3	16	9	6	5	1.9	是	是	否	6	3	7	2.33333	0.4375	偏心	60	7.37	126
6280967	男	2.9	15.5	7	4.9	4.9	0	是	否	否	4.5	4.5	7	1.55556	0.451613	偏心	80	17.5	96
1116094	女	3	14	12	4.7	2.9	0	是	是	否	3.48	3.4	7	2.05882	0.5	偏心	120	17.56	186
6133687	女	5.9	16	7	4.1	4.1	0	是	是	否	2.6	2.8	8	2.85714	0.5	偏心	180	72	925
1121341	女	2.5	11	7	5.3	3	0	是	是	否	6.67	3	7	2.33333	0.636364	偏心	140	22.13	118
6405798	女	2	12	7	9	9	0	是	是	否	7	3.5	8	2.28571	0.666667	偏心	120	16.06	107
631674	女	5	18	8	4	4	2	否	否	否	9.4	3	8	2.66667	0.444444	其他	160	22.8	121
6463719	男	3.3	16	9	6	3.6	0	是	否	是	11	3.5	10	2.85714	0.625	其他	70	4.21	55
6326873	男	2.1	12	10	9.8	2.5	0	是	是	否	6.8	3	8	2.66667	0.666667	其他	170	17	127
632963	女	6	20	9	11	2.7	0	是	是	是	11	2.4	7	2.91667	0.35	其他	190	64	337
6245834	女	10	34	5	9.8	2	2.6	是	是	是	11.1	2.1	8	3.80952	0.235294	其他	110	25	407
6159367	女	9	26.5	7	10.1	2	2.3	是	是	否	8.8	2.2	8	3.63636	0.301887	其他	70	17.29	207.6
777750	男	17	65	9	6	3	2.9	否	否	否	6.4	3.9	5	1.28205	0.0769231	小腰大边	60	40.8	1476
760449	男	3	16.5	11	9.4	4.3	2	是	否	否	8.9	3	5	1.66667	0.30303	小腰大边	45	27.8	132	传导阻滞
6307179	女	3	12	9	11.8	5	2.3	是	是	否	7.1	3.5	7	2	0.583333	小腰大边	235	48.24	242	传导阻滞
1036285	女	6.58333	26	7	10.7	3.8	6.1	是	是	否	9.9	3.5	5	1.42857	0.192308	小腰大边	65	19	197	传导阻滞
1032504	男	3.16667	15	7	11	3.5	2	是	是	是	12.5	2.8	4	1.42857	0.266667	小腰大边	60	13.3	171	传导阻滞
6110226	男	3.7	13	13	9.8	2.6	3.5	是	是	否	8.1	2.6	4	1.53846	0.307692	小腰大边	120	43.38	442	传导阻滞
1157656	女	2.9	16	9	9.3	2.5	0	是	是	否	8.2	2.5	7	2.8	0.4375	小腰大边	100	24.55	155	传导阻滞
809766	男	6	22.5	10	14	3.2	0	是	否	是	9.7	3	7	2.33333	0.311111	小腰大边	90	23.6	174	传导阻滞
6310673	男	4	14.5	9	11	4.8	0	是	是	否	11.6	4	8	2	0.551724	小腰大边	120	22	177	传导阻滞
1083411	男	4.4	17	19	15	7.3	2.3	是	是	否	14.7	2.8	10	3.57143	0.588235	小腰大边	90	11	107	传导阻滞
6257205	女	2.9	12	10	10.1	6.7	1.4	是	是	否	9.1	3.5	10	2.85714	0.833333	小腰大边	160	36.4	84	传导阻滞
1073164	男	3	17.5	11	14.3	5.6	1.6	是	是	是	15.6	3.5	10	2.85714	0.571429	小腰大边	135	16.24	112	传导阻滞
6359210	男	4	15	20	7.8	3	2.7	是	是	否	8.6	3	6	2	0.4	小腰大边	80	32	317	传导阻滞
6216533	女	9	42	10	7.5	2	1.4	是	是	是	10.6	2	4	2	0.0952381	小腰大边	90	25.5	392	传导阻滞
1135357	女	6	18.5	12	3.7	3	1.4	是	是	否	10	3	8	2.66667	0.432432	小腰大边	130	31.2	283	传导阻滞
6149301	男	3	15	10	9.6	3.6	2.2	是	是	否	8.9	2.7	5	1.85185	0.333333	小腰大边	90	11	119	传导阻滞
6104349	男	3.2	13	12	7.6	3.4	3.4	是	是	否	9.2	2	5	2.5	0.384615	小腰大边	230	150	659	传导阻滞
644412	女	5.41	21	10	6	2.5	3.7	是	是	否	11.8	2	4	2	0.190476	小腰大边	150	50	459	传导阻滞
6103704	女	4	14	9	12.4	5.1	2.3	是	是	否	12.9	3	7	2.33333	0.5	小腰大边	160	51.1	434	传导阻滞
1028937	男	3.41667	22	7	10.5	4.3	1	是	是	否	15.7	3.1	7	2.25806	0.318182	小腰大边	140	40	418	传导阻滞
902421	男	3.4	15	11	13.6	5.6	0	是	否	否	14.6	5	8	1.6	0.533333	小腰大边	160	25.7	199	传导阻滞
736686	男	11	25	12	17	2.3	0	是	是	否	18	5	10	2	0.4	小腰大边	210	58.1	329	传导阻滞
1135789	男	2.4	14	7	5	5	2.3	是	是	否	9	3.5	8	2.28571	0.571429	小腰大边	85	7.12	78	传导阻滞
6205667	女	3	13.5	8	11	5.2	0	是	是	否	10.3	5	8	1.6	0.592593	小腰大边	125	44.12	279	传导阻滞
1116788	男	2.9	14	21	4	4	2.6	是	是	否	13	4	10	2.5	0.714286	小腰大边	160	22.3	195	传导阻滞
6223259	女	3.9	19	6	5.4	2.4	2	是	是	否	8.7	2.6	4	1.53846	0.210526	小腰大边	65	10.4	62	传导阻滞
6249273	女	3.3	14.5	9	7	7	4.9	是	是	否	8.3	6	8	1.33333	0.551724	小腰大边	110	22.5	132	传导阻滞
653765	男	3.75	13	9	11	3.5	0	是	是	否	9	3	6	2	0.461538	小腰大边	300	120	679	传导阻滞
6071287	男	5	21	6	8.9	3.7	2.8	是	是	是	14.55	2.8	4	1.42857	0.190476	小腰大边	105	43	518
6444084	男	6	28	9	15.4	3.2	1	是	是	否	12	3	10	3.33333	0.357143	小腰大边	80	9.08	214.42
6509048	男	5	18	9	9.8	2.1	2.1	是	是	否	10.3	2.4	7	2.91667	0.388889	小腰大边	120	13.32	83
6487494	男	3	13	10	11	3.6	4.1	是	是	否	13	3	8	2.66667	0.615385	小腰大边	50	5.53	57.9
6544683	女	5	16	10	13.3	4	0	是	是	否	15	4	10	2.5	0.625	小腰大边	50	6.07	88
6131355	男	11	52	17	9	2.8	2.5	是	是	是	7.4	2.8	4	1.42857	0.0769231	小腰大边	70	22.6	724
1033509	女	17.1667	54	6	18.1	3.2	0	是	是	否	11.4	3.4	6	1.76471	0.111111	小腰大边	60	19	718
6077794	男	5	52.5	11	11.7	3.9	2.2	是	是	否	11	4.1	6	1.46341	0.114286	小腰大边	90	13.54	889
1023599	男	9.25	36	10	11	1.5	1.8	是	是	是	9.33	2	5	2.5	0.138889	小腰大边	90	23.5	424
863395	男	6.8	27	9	10.7	2	0	是	是	是	12	2.8	4	1.42857	0.148148	小腰大边	70	14.9	112
664545	男	6	23.5	10	11	2.4	4.1	是	是	是	12.34	2	4	2	0.170213	小腰大边	50	19.5	121
728741	男	7	23	11	10.9	2.5	3.8	是	是	否	10.9	2	4	2	0.173913	小腰大边	95	40.7	190
1010164	男	13.8	39	9	14.3	3.1	0	是	是	是	14.9	3.1	7	2.25806	0.179487	小腰大边	60	15.5	255
6072226	男	5	20	7	8.8	2.6	4.1	是	是	否	9.1	2.1	4	1.90476	0.2	小腰大边	60	13	164
6123500	男	5.9	24	9	11.4	2.3	3.6	是	是	否	8	3.8	5	1.31579	0.208333	小腰大边	70	15.2	155
651042	男	4.25	17	7	11.6	4	0	是	是	否	11.6	3.1	4	1.29032	0.235294	小腰大边	65	15.7	70
6350286	女	7	25	9	11	3	3.3	是	是	否	9.2	2.4	6	2.5	0.24	小腰大边	55	7.4	66
854765	女	4.25	16	10	11	7	2	是	是	否	7.4	2.5	4	1.6	0.25	小腰大边	60	13	97
1154102	男	9	32	9	10.6	5.5	2.4	是	是	是	16	3.2	8	2.5	0.25	小腰大边	240	86.24	830
6292151	女	3.5	19.2	5	8	2.7	3.8	是	是	是	10.6	3.5	5	1.42857	0.260417	小腰大边	75	14.36	124
1068473	男	7	23	10	11	2.8	3.2	是	是	否	7.1	2	6	3	0.26087	小腰大边	230	56.1	503
6079564	男	3	19	9	7.9	3.5	0	是	是	否	7.7	2	5	2.5	0.263158	小腰大边	80	32.9	270
1028876	女	2.58333	19	8	8	3.3	0	是	是	是	9.24	3.4	5	1.47059	0.263158	小腰大边	75	16	68
1058713	男	3.75	15	10	10.3	2.8	3.3	是	是	否	10	2.7	4	1.48148	0.266667	小腰大边	105	21.4	236
6412783	男	5	22	12	12	3.5	2.7	是	是	是	14	2.7	6	2.22222	0.272727	小腰大边	60	5.42	52
657694	女	4.5	18	10	9.2	3.5	3.2	是	是	否	11	4	5	1.25	0.277778	小腰大边	120	45	269
860866	男	4.17	18	8	11.2	5.4	3.3	是	是	是	11.4	3	5	1.66667	0.277778	小腰大边	100	16.5	80
653656	男	3.17	17.5	16	10	4.3	0	是	是	否	11	3	5	1.66667	0.285714	小腰大边	75	39.7	303
6185102	男	6	21	9	7.5	3.5	3.3	是	是	是	15.3	3.5	6	1.71429	0.285714	小腰大边	60	14.17	159
1053605	女	3.08333	16.5	10	7.8	2.3	4	是	是	否	7.67	2	5	2.5	0.30303	小腰大边	90	10.28	125
1077965	男	2	13	10	10.7	2.5	3.2	是	是	否	8.7	2.2	4	1.81818	0.307692	小腰大边	80	27	192
636027	男	5.91	19.5	10	3.4	3.4	2.2	是	否	否	10	3	6	2	0.307692	小腰大边	180	45	482
6273405	男	5	16	10	9.3	3	2.5	是	是	否	7.6	2.7	5	1.85185	0.3125	小腰大边	60	10.49	48
788989	女	4	16	9	10.3	4.3	0	是	是	是	13.1	4	5	1.25	0.3125	小腰大边	60	14.7	69
6111680	男	3	16	6	11.7	2.7	0	是	是	是	12.3	2.9	5	1.72414	0.3125	小腰大边	60	14	92
1039640	女	6.41667	19	9	13.7	3	0	是	是	是	13.2	3	6	2	0.315789	小腰大边	85	12.07	285
1130157	女	3	15.5	9	7.5	2.6	3.5	是	是	否	7.9	2	5	2.5	0.322581	小腰大边	90	15.46	109
1140182	男	10	31	8	17.9	6.4	0	是	是	是	16	6	10	1.66667	0.322581	小腰大边	110	12.56	217
1072363	男	2	15	10	8.7	2.4	2.5	是	是	否	6	2	5	2.5	0.333333	小腰大边	110	19.29	104
803037	男	8	23	10	14	4	1	是	是	否	11.5	3	8	2.66667	0.347826	小腰大边	130	48.1	435
1059392	男	3.16667	16.5	10	12.5	2.3	0	是	是	否	12	3	6	2	0.363636	小腰大边	60	8	152
1153130	男	5	21	9	13.5	4.5	3.9	是	是	否	10.8	3	8	2.66667	0.380952	小腰大边	75	8.25	125
690669	男	3.67	15.5	10	11.5	4.9	4.5	是	是	否	10	4.5	6	1.33333	0.387097	小腰大边	110	44.5	394
1137239	女	2.9	15	8	8	3.5	2.3	是	是	否	10.4	2.5	6	2.4	0.4	小腰大边	80	11.16	69
1092815	男	6	20	10	10.8	6.3	0	是	是	否	11	3	8	2.66667	0.4	小腰大边	55	5.13	30
816398	男	3.8	12	10	11.6	2.9	0.9	是	是	是	12.9	3.8	5	1.31579	0.416667	小腰大边	75	18.1	94
838186	女	4	14	11	11.2	2.5	2.1	是	是	否	10.8	2.5	6	2.4	0.428571	小腰大边	65	10.14	65
6203362	男	4	14	7	9.5	2.7	2.2	是	是	是	13.4	2.5	6	2.4	0.428571	小腰大边	80	6.42	40.6
808916	女	3.9	14	10	12.7	2.7	2.7	是	是	是	13.2	2.7	6	2.22222	0.428571	小腰大边	65	12	115
6307318	男	5	16	8	12.6	5	5.3	是	是	否	12	4	7	1.75	0.4375	小腰大边	70	10.49	149
6319143	男	3.9	16	5	14.2	4	2.1	是	是	是	16.1	5.2	7	1.34615	0.4375	小腰大边	90	41.5	234
6401163	女	3.6	12.5	9	9.9	3.6	3	是	是	否	9	3.6	6	1.66667	0.48	小腰大边	65	13	90
6098961	女	3.9	12	7	13.2	2.8	3.8	是	是	否	11.9	2.8	6	2.14286	0.5	小腰大边	60	18	59
1127084	男	3	16	8	8.5	5.5	4	是	是	否	6.8	3.3	8	2.42424	0.5	小腰大边	110	14.5	150
6166712	女	3.2	16	7	12	4.6	3.6	是	是	是	13.8	4.1	8	1.95122	0.5	小腰大边	70	6.07	80.25
6251049	女	4	16	9	12.2	5.9	1.9	是	是	是	15	3.1	8	2.58065	0.5	小腰大边	90	11	98
6323304	女	2	13.5	7	10.4	5	5	是	是	否	10	5	8	1.6	0.592593	小腰大边	80	9.23	125
1132311	男	3.5	13.5	7	10	5	1.7	是	是	否	11.4	6.3	8	1.26984	0.592593	小腰大边	95	25.06	136
6275881	女	3	11	7	10	5.1	2.3	是	是	是	13.5	3	8	2.66667	0.727273	小腰大边	120	29.56	126
